# Supplementary material for: Probing Difference in Binding Modes of Inhibitors to MDMX by Molecular Dynamics Simulations and Different Free Energy Methods
Source: PLoS One. 2015 Oct 29;10(10):e0141409. doi: 10.1371/journal.pone.0141409 (PMC4625964; doi:10.1371/journal.pone.0141409)
Supplement: S1 Fig — (DAT) [file pone.0141409.s001.dat]

	ww8	3eqy	3lbj	wk23
4	0 0 0 0
8	0.53664	0.59504	0.5276	0.55529
12	0.68031	0.57056	0.65173	0.60772
16	0.64553	0.74329	0.72853	0.62779
20	0.7012	0.8252	0.64885	0.74055
24	0.82746	0.82826	0.64752	0.7247
28	0.84115	0.80128	0.74553	0.73344
32	0.87806	0.81354	0.6343	0.70656
36	1.00544	0.72814	0.70046	0.78214
40	1.00748	0.7376	0.70622	0.79799
44	0.93159	0.73709	0.69006	0.76409
48	0.86544	0.70899	0.78574	0.85546
52	0.9311	0.6829	0.7336	0.86656
56	0.98417	0.78296	0.68334	0.86958
60	0.93957	0.73078	0.66651	0.9755
64	1.00771	0.81852	0.6241	1.02725
68	0.91991	0.83233	0.70619	1.03851
72	0.921	0.8148	0.72758	0.92449
76	0.96717	0.76137	0.71183	0.9376
80	0.93076	0.90544	0.70395	0.98593
84	0.89701	0.87057	0.73562	0.96577
88	0.97306	0.8757	0.72694	0.87219
92	1.00701	0.83658	0.80568	0.92091
96	0.94756	0.83676	0.91664	1.05157
100	0.96589	0.85769	0.96511	0.90329
104	1.03563	0.87368	0.80082	0.89205
108	1.11183	0.93458	0.87168	0.84338
112	1.07046	0.99035	0.84042	0.88096
116	0.96732	0.90076	0.89697	0.89822
120	0.94141	0.96359	0.70819	0.88548
124	1.01193	0.95855	0.76889	0.91873
128	0.91143	1.03015	0.70705	0.92159
132	0.829	0.92376	0.76177	1.05188
136	0.95036	0.93065	0.80829	1.15436
140	0.87509	1.17747	0.81045	1.02629
144	0.87378	1.12811	0.81094	1.02625
148	0.97837	1.20762	0.72926	0.99875
152	1.04985	1.30106	0.71642	0.9724
156	1.0589	1.0322	0.7653	0.99556
160	1.04596	0.91162	0.75916	0.93954
164	0.93975	0.86023	0.77614	0.95553
168	1.01624	0.92216	0.71026	1.04882
172	1.01846	0.84929	0.77053	1.04942
176	1.06545	0.91132	0.70166	1.08807
180	1.0423	0.81613	0.74674	1.06115
184	0.94373	0.77024	0.7842	1.08925
188	0.96009	0.85985	0.81338	1.27958
192	0.91177	0.88236	0.85204	1.23001
196	0.89892	0.89727	0.75721	1.20124
200	0.91118	0.97051	0.67333	1.07826
204	1.05025	0.90162	0.82675	1.13123
208	0.99864	0.96312	0.80625	1.16482
212	1.12234	1.04296	0.79648	1.15398
216	1.09355	0.92469	0.81172	1.35774
220	1.30758	1.04029	0.83165	1.35051
224	1.33172	0.98396	0.90109	1.51502
228	1.23223	0.84044	0.84216	1.5942
232	1.2309	0.85922	0.76624	1.30871
236	1.11854	0.87242	0.88782	1.36348
240	1.07604	0.9302	0.87989	1.28929
244	1.10811	0.99794	0.87005	1.38514
248	0.99854	1.00283	0.90831	1.39459
252	0.95038	1.05006	0.86792	1.33478
256	0.8893	0.92901	1.00734	1.33459
260	1.13214	0.94993	0.96529	1.41305
264	1.02742	0.88321	0.91278	1.33423
268	1.12448	0.84398	0.8788	1.37659
272	1.11107	0.98758	0.86435	1.28925
276	1.10738	0.94951	0.82623	1.39804
280	1.12506	0.92185	0.90036	1.38267
284	1.04803	0.91731	1.01515	1.41294
288	1.00801	0.89606	0.85722	1.47053
292	0.92355	0.87424	0.70515	1.41917
296	0.95813	0.82617	0.75687	1.34291
300	1.01359	0.8112	0.78603	1.2637
304	1.09789	0.85012	0.80508	1.31826
308	1.2095	0.86476	0.78637	1.392
312	1.24128	0.85528	0.80607	1.34337
316	1.01151	0.83947	0.68465	1.20693
320	1.15609	0.96621	0.79457	1.33223
324	1.12441	0.98385	0.89828	1.28221
328	1.13803	0.86706	0.95126	1.24426
332	1.23404	1.00386	0.94747	1.43081
336	1.2624	0.94335	0.92306	1.32054
340	1.12208	0.99863	0.8323	1.29126
344	1.12552	1.02113	0.81819	1.34365
348	1.13192	1.04397	0.8219	1.20926
352	1.03821	0.97423	0.75865	1.23492
356	1.04157	0.90839	0.72772	1.37625
360	1.12295	0.95097	0.72788	1.26811
364	1.18628	0.87142	0.75345	1.11696
368	1.46316	0.86861	0.6775	1.08301
372	1.12481	0.89583	0.71496	1.20968
376	1.24198	0.96024	0.80056	1.16548
380	1.22732	0.90913	0.80056	1.10871
384	1.14707	1.0481	0.75612	1.18181
388	1.05686	0.90925	0.74271	1.21593
392	1.04003	1.03953	0.80598	1.09213
396	1.01962	1.14763	0.70268	1.20157
400	1.12081	1.13774	0.68299	1.10055
404	1.12887	1.13284	0.71988	1.264
408	1.04878	1.04178	0.76987	1.2889
412	1.09143	1.01372	0.79981	1.28108
416	0.99482	1.07031	0.72571	1.07186
420	0.96102	1.03094	0.76004	1.11622
424	1.03419	1.00941	0.79547	1.12764
428	0.99519	1.04177	0.75644	1.11617
432	1.02866	0.99192	0.7088	1.20514
436	0.99657	1.0756	0.77808	1.25928
440	0.98293	1.19891	0.83168	1.09986
444	1.03894	1.03231	0.8481	1.19304
448	1.04093	1.01667	0.84307	1.25226
452	1.06575	0.94425	0.76194	1.10671
456	0.98429	0.8842	0.84555	1.17021
460	1.10141	0.84555	0.83288	1.18532
464	1.14659	0.86211	0.88121	1.18437
468	1.14469	0.90561	0.81542	1.27434
472	1.09005	1.09811	0.84408	1.14279
476	1.05917	0.99553	0.84721	1.25992
480	0.98904	0.95959	0.97065	1.22828
484	1.02661	0.8765	0.88215	1.25212
488	1.0562	0.9375	0.82679	1.28332
492	1.16882	0.83347	0.93198	1.33086
496	0.97989	0.9211	0.81296	1.27527
500	0.86567	0.87746	0.83883	1.08592
504	1.07361	0.8129	0.87742	1.14522
508	1.1926	0.75191	0.82885	1.09354
512	1.09089	0.76102	0.81236	1.16193
516	1.06551	0.97462	0.76045	1.20488
520	1.06313	0.85503	0.81605	1.2986
524	0.93948	0.82718	0.72778	1.23286
528	1.10175	0.89854	0.79953	1.22199
532	1.0902	0.90548	0.79449	1.11356
536	1.12734	0.97803	0.84898	1.20493
540	1.01436	0.8693	0.71471	1.11282
544	1.11094	1.04795	0.86094	1.10278
548	1.08123	1.02481	0.91306	1.09699
552	1.15541	1.04425	0.95334	1.02224
556	1.24343	1.07217	0.98974	1.09654
560	1.11561	1.09116	0.88411	1.14545
564	1.08509	1.09568	0.71304	1.10449
568	1.13014	1.10321	0.96686	1.05657
572	1.06696	1.04677	0.95238	1.09975
576	1.0758	1.01696	0.95729	1.09066
580	1.13837	1.10382	0.90829	1.17543
584	1.0527	1.07866	0.79963	1.13307
588	1.15078	1.01031	0.8458	1.21438
592	1.09936	1.07048	0.79531	1.12723
596	1.10503	1.08053	0.86255	1.12735
600	1.06246	0.96574	0.8908	1.08406
604	1.06374	1.04079	0.90383	1.18245
608	1.12822	1.08778	0.80225	1.20096
612	0.96953	1.15406	0.8951	1.18062
616	1.00659	1.11099	0.87053	1.33752
620	1.12608	1.07357	0.81902	1.17437
624	1.10725	1.04624	0.87435	1.27857
628	1.05962	1.07811	0.87247	1.27645
632	1.1081	1.11166	0.82944	1.25493
636	1.07934	1.18128	0.88608	1.19693
640	1.02765	1.07483	0.79585	1.15679
644	1.19149	1.16127	0.97688	1.13009
648	1.1955	1.1035	0.95635	0.9815
652	1.19779	1.18459	0.98687	1.05408
656	1.20878	1.18167	1.08836	1.21757
660	1.28358	1.03485	1.04536	1.13506
664	1.18728	1.03042	0.9828	0.99136
668	1.23512	1.03833	1.04351	1.05397
672	1.15468	1.07553	0.97582	1.1943
676	1.17631	1.06221	0.98184	1.26696
680	1.07954	1.13478	0.92725	1.15773
684	1.21709	1.12207	0.85629	1.22646
688	1.13645	1.18305	0.90353	1.20782
692	1.18516	1.16485	0.95276	1.26145
696	1.12039	1.151	1.00316	1.16373
700	1.14308	1.11417	0.96053	1.25488
704	1.18041	1.02424	0.94215	1.25144
708	1.22093	1.05531	0.96795	1.2086
712	1.21005	1.01736	1.08322	1.18358
716	1.15711	1.00457	1.02342	1.22436
720	1.23149	1.01117	0.93059	1.24091
724	1.23041	1.03372	0.78033	1.23999
728	1.26192	1.00186	0.89913	1.21463
732	1.23742	0.94526	0.80644	1.17816
736	1.19996	1.05995	0.90968	1.20924
740	1.19202	0.9717	0.81281	1.18794
744	1.25253	1.05165	0.94404	1.11043
748	1.21862	1.18769	0.89288	1.11475
752	1.35188	1.01551	1.00164	1.17278
756	1.28472	0.984	1.00061	1.20585
760	1.27301	0.87655	1.00259	1.14688
764	1.30501	1.05534	1.20495	1.06514
768	1.2429	1.08692	0.91937	1.13498
772	1.32191	1.01227	1.00257	1.0652
776	1.30777	1.06237	0.87195	1.09222
780	1.34676	1.14615	0.92711	1.21157
784	1.2542	1.22665	1.08503	1.15517
788	1.22317	1.10368	0.96612	1.15718
792	1.25046	1.11968	0.96461	1.22408
796	1.27734	1.09718	0.96762	1.12076
800	1.25292	1.08098	0.93728	1.05751
804	1.29721	1.09976	1.03675	1.23171
808	1.18197	1.07812	0.98102	1.16474
812	1.11011	1.00682	1.03882	1.16964
816	1.27655	1.21283	0.97346	1.17301
820	1.36375	1.25376	0.933	1.09841
824	1.42765	0.99785	1.01121	1.09084
828	1.21416	0.95788	1.05813	1.16893
832	1.15203	1.04597	0.99885	1.11771
836	1.32385	1.00208	0.98041	1.11125
840	1.26098	1.06931	0.98062	1.03977
844	1.25007	0.97938	0.90448	1.17528
848	1.32956	1.1072	0.92233	1.26537
852	1.07372	1.00791	1.20324	1.3464
856	1.09921	1.0886	1.14023	1.36594
860	1.10091	1.10428	1.14912	1.27706
864	1.18595	1.18619	1.04653	1.20993
868	1.18223	1.17347	0.93638	1.20062
872	1.18158	1.13109	1.05071	1.22192
876	1.0756	1.09014	1.00354	1.29342
880	1.01799	1.06069	0.86039	1.37867
884	1.04023	1.05124	0.96094	1.4344
888	1.1392	0.9719	0.94348	1.3473
892	1.12276	1.10361	0.88462	1.23295
896	1.06422	1.06081	0.88317	1.25069
900	1.06079	0.94614	0.7927	1.2301
904	1.18623	1.04939	0.80322	1.13275
908	0.99096	0.9368	0.91437	1.02849
912	1.09125	0.88305	0.91423	1.08179
916	1.07956	0.97752	0.99446	1.07147
920	1.15522	0.99021	1.00022	1.22226
924	1.07165	1.06446	1.00029	1.10119
928	1.16373	1.06535	0.99257	1.10695
932	1.12397	1.08511	1.02254	1.09078
936	1.2304	1.18909	1.02522	1.07334
940	1.08122	1.06888	0.82041	1.0422
944	1.17951	1.12881	0.81161	0.95786
948	1.16996	1.10949	0.88323	0.99679
952	1.08478	1.11383	0.77174	1.18573
956	1.0948	1.21076	0.87668	1.12065
960	1.23656	1.20633	0.90066	1.10998
964	1.25663	1.13921	0.88325	1.15534
968	1.38103	1.1937	0.84183	1.20371
972	1.25476	1.30661	0.92781	1.2129
976	1.34771	1.07765	0.97025	1.22395
980	1.25824	0.91848	1.01612	1.20857
984	1.28916	0.95162	1.05256	1.17439
988	1.17057	0.99469	0.95821	1.26494
992	1.27416	0.9746	1.00333	1.143
996	1.25889	0.94544	1.13139	1.11778
1000	1.22081	0.87924	1.12289	1.24973
1004	1.15439	0.88677	1.09053	1.03166
1008	0.97432	1.01656	1.29882	1.24747
1012	1.10995	1.16516	1.20403	1.26528
1016	1.12477	1.11847	1.27861	1.11171
1020	1.17638	1.08127	1.35305	1.18905
1024	1.19905	1.22943	1.14832	1.07981
1028	1.15503	1.06655	1.24484	1.13344
1032	1.18331	1.0403	1.31061	0.99902
1036	1.15097	0.99015	1.19151	1.15651
1040	1.16633	1.02635	1.24605	1.13138
1044	1.20757	1.05821	1.22435	1.25126
1048	1.13099	0.96725	1.17257	1.06771
1052	1.30256	0.94399	1.23321	1.12414
1056	1.43343	0.95775	1.04865	1.11951
1060	1.42222	0.96992	1.06478	1.26814
1064	1.19715	0.99962	1.01856	1.28293
1068	1.24496	1.1386	1.00255	1.26074
1072	1.22183	1.15669	0.91692	1.16814
1076	1.17027	0.98635	0.8855	1.1649
1080	1.15658	0.89309	0.98041	1.1685
1084	1.29796	0.9906	0.90202	1.16139
1088	1.1367	1.01649	0.98296	1.36519
1092	1.23687	1.05896	1.01295	1.2659
1096	1.25143	0.95263	0.81802	1.25226
1100	1.26926	0.95832	1.03818	1.08156
1104	1.25255	1.00567	1.06315	1.23082
1108	1.17597	1.07816	1.03467	1.21908
1112	1.35915	1.16957	1.0338	1.08531
1116	1.30033	1.1944	0.98039	1.30336
1120	1.23427	1.18206	0.91259	1.15876
1124	1.30588	1.1516	0.89746	1.17393
1128	1.19224	1.04625	0.83166	1.16188
1132	1.2835	1.15938	0.82715	1.17413
1136	1.19048	1.05789	0.90588	1.17355
1140	1.10085	1.03885	0.77956	1.24698
1144	1.18304	1.0967	0.88233	1.31087
1148	1.15304	1.03971	0.93253	1.39236
1152	1.20417	0.95424	0.99403	1.28509
1156	1.11224	1.10879	0.98453	1.21798
1160	1.18065	0.95481	0.83644	1.25085
1164	1.15802	0.96455	0.9608	1.41723
1168	1.15655	0.9314	0.96012	1.33835
1172	1.17731	0.95869	1.0276	1.36372
1176	1.15323	1.02316	0.93538	1.42092
1180	1.17965	1.01479	0.95333	1.29608
1184	1.06598	1.05376	0.91293	1.38152
1188	1.10125	0.98149	0.90286	1.45332
1192	1.07606	0.9952	0.88237	1.52828
1196	1.13198	1.0309	0.86632	1.47951
1200	1.18073	0.95024	0.75514	1.40742
1204	1.15203	1.00898	0.8439	1.31421
1208	0.95091	1.05849	0.90154	1.47568
1212	1.05523	0.97991	0.89893	1.41272
1216	1.28191	0.89006	0.96627	1.49836
1220	1.1102	0.92629	0.99561	1.43723
1224	1.09921	1.00799	0.88702	1.39372
1228	1.0981	0.98235	0.89532	1.45737
1232	1.21963	0.94318	0.84772	1.40082
1236	1.03878	0.93022	0.94488	1.38042
1240	1.082	0.84751	0.81089	1.39946
1244	1.02196	0.90006	0.96598	1.44694
1248	1.00083	0.94782	0.87335	1.59526
1252	1.11023	0.93941	1.00379	1.56175
1256	1.01994	0.92752	1.09589	1.39818
1260	1.10299	0.99251	1.06456	1.44445
1264	1.10436	0.85258	0.93367	1.43573
1268	1.17097	0.96275	0.83841	1.38193
1272	1.23254	1.01296	0.77874	1.31129
1276	1.25979	1.0503	0.82368	1.12171
1280	1.14425	1.06491	0.85292	1.36832
1284	1.11618	1.10397	0.93131	1.19565
1288	1.09198	1.13281	0.8176	1.09431
1292	1.08595	1.13798	0.83503	1.21339
1296	1.15436	1.05468	0.7961	1.2598
1300	1.12574	0.95096	0.79054	1.29618
1304	1.06194	1.06888	0.78226	1.25256
1308	1.08823	1.09061	0.753	1.24259
1312	1.05467	0.95766	0.77692	1.3015
1316	1.11467	0.92331	0.85135	1.25015
1320	1.18214	0.93058	0.8954	1.29492
1324	1.15088	0.9318	0.69176	1.22182
1328	1.33558	1.00307	0.84786	1.23019
1332	1.14227	0.99986	0.83654	1.29126
1336	1.06693	1.01325	0.76832	1.24356
1340	1.04845	1.04289	0.76333	1.3059
1344	1.04255	1.06755	0.84305	1.35359
1348	1.06306	1.0076	0.77409	1.27489
1352	1.09407	1.02779	0.8716	1.24246
1356	1.08067	0.93496	0.83908	1.21202
1360	1.09041	1.06368	0.89559	1.20673
1364	1.10729	1.04582	0.84982	1.14957
1368	1.00221	0.98195	0.8531	1.22348
1372	1.08306	1.05166	0.8019	1.28092
1376	1.01013	1.03155	0.75889	1.2487
1380	0.91963	0.96828	0.86535	1.18053
1384	0.96864	0.94946	0.89348	1.20677
1388	0.98137	0.94083	0.8892	1.36163
1392	1.08262	0.91849	0.97643	1.39077
1396	1.12069	0.86752	0.98073	1.34842
1400	1.00249	0.83349	0.89815	1.43237
1404	0.98902	0.91091	0.87509	1.39742
1408	0.98638	0.95331	1.05088	1.38185
1412	1.09964	0.99407	1.04082	1.55026
1416	1.07677	0.88624	0.94152	1.383
1420	1.10368	1.01488	0.89667	1.49128
1424	1.06524	0.95636	0.87794	1.58343
1428	1.0268	1.09326	0.95137	1.30235
1432	1.08228	1.0468	0.96678	1.45091
1436	1.11936	0.95275	0.97765	1.36928
1440	1.06794	0.98658	0.90653	1.18955
1444	1.16701	1.10315	0.94998	1.25314
1448	1.09915	1.10636	0.88012	1.31725
1452	1.07575	1.07062	0.95689	1.32765
1456	1.11688	1.1194	0.83486	1.29283
1460	1.14086	1.02538	0.79966	1.36316
1464	1.20021	1.07697	0.88497	1.30773
1468	1.28441	1.22719	0.84627	1.40199
1472	1.16423	1.25441	0.8819	1.33767
1476	1.16906	1.24812	0.99657	1.37616
1480	1.21933	1.23691	1.05986	1.36421
1484	1.25083	1.12158	1.03049	1.39547
1488	1.24516	1.11107	1.01008	1.40861
1492	1.19731	1.11946	0.89338	1.37432
1496	1.18114	1.14258	0.89513	1.51078
1500	1.172	1.21599	0.89739	1.37922
1504	1.13972	1.24426	0.95754	1.30935
1508	1.32941	1.27375	0.91649	1.38779
1512	1.27764	1.21647	0.94706	1.39208
1516	1.19807	1.15975	0.71364	1.42448
1520	1.27863	1.21438	0.79053	1.46545
1524	1.27794	1.25368	0.8684	1.55523
1528	1.17211	1.23379	0.91121	1.66914
1532	1.24102	1.13707	0.90958	1.63654
1536	1.29191	1.20937	0.88531	1.55846
1540	1.26988	1.23836	0.8357	1.48374
1544	1.15792	1.35188	0.9148	1.5146
1548	1.1922	1.33344	1.01568	1.42296
1552	1.31347	1.1856	0.8945	1.41137
1556	1.21908	1.09722	0.89705	1.39984
1560	1.29517	1.0923	1.04081	1.47072
1564	1.29968	1.1365	0.97076	1.48459
1568	1.27651	1.05611	0.93046	1.40145
1572	1.33239	1.07528	0.94046	1.44748
1576	1.35899	1.13148	0.97228	1.42138
1580	1.19724	1.08939	0.93802	1.4849
1584	1.15148	1.11482	1.00804	1.33075
1588	1.28414	1.14267	1.06305	1.33297
1592	1.35402	1.12633	0.92183	1.33392
1596	1.51497	1.02082	0.99633	1.33272
1600	1.50407	1.01395	0.95055	1.35621
1604	1.47844	1.15155	0.90694	1.37588
1608	1.48338	1.12046	0.92091	1.35966
1612	1.3405	1.07198	0.97048	1.29758
1616	1.21045	1.0783	1.03569	1.26887
1620	1.33825	1.08683	1.22381	1.35237
1624	1.38137	1.19788	1.10335	1.49547
1628	1.38989	1.23473	0.92666	1.59855
1632	1.44917	1.1666	0.95911	1.43779
1636	1.36463	1.05372	0.98209	1.54755
1640	1.39443	1.16357	1.10501	1.49421
1644	1.41835	1.14196	1.00768	1.53184
1648	1.4469	1.17271	0.87243	1.5534
1652	1.49731	1.12757	1.07799	1.47313
1656	1.42232	1.14109	0.92166	1.39271
1660	1.36568	1.17853	1.05052	1.4045
1664	1.30923	1.08408	1.09616	1.52291
1668	1.25279	1.07054	1.0736	1.58666
1672	1.36008	1.11043	0.97922	1.54271
1676	1.33412	1.07163	0.89382	1.54133
1680	1.29386	1.16736	0.95403	1.62227
1684	1.26126	1.10461	1.01488	1.45685
1688	1.33331	1.06527	0.99749	1.38995
1692	1.35338	1.11167	0.91326	1.61632
1696	1.41333	1.01167	0.84739	1.49305
1700	1.48873	1.18849	0.81256	1.54391
1704	1.52323	1.23895	0.89859	1.45907
1708	1.5766	1.06515	0.82066	1.51216
1712	1.39689	1.04105	0.96211	1.44481
1716	1.41662	1.10576	1.03301	1.37032
1720	1.51496	1.17518	1.01188	1.50641
1724	1.46288	1.16789	0.86877	1.56406
1728	1.39112	1.06233	1.01877	1.45452
1732	1.33133	0.99907	1.05345	1.54123
1736	1.45732	1.08923	1.10031	1.48769
1740	1.54775	0.9384	1.24029	1.47837
1744	1.37131	0.99684	1.03655	1.45378
1748	1.39398	0.96664	1.07887	1.49622
1752	1.37323	1.03596	1.01572	1.439
1756	1.51098	0.98559	1.12031	1.38936
1760	1.47687	0.9352	1.00672	1.44044
1764	1.44893	0.9236	1.07538	1.28784
1768	1.39508	1.03448	0.95135	1.36783
1772	1.5062	0.99517	1.04918	1.47444
1776	1.41635	1.11323	1.07574	1.60622
1780	1.41174	1.00075	1.08643	1.46045
1784	1.37947	0.96475	1.03668	1.47719
1788	1.41797	1.02692	1.16832	1.5447
1792	1.46662	0.99726	1.15134	1.62334
1796	1.44122	1.00705	1.10912	1.4841
1800	1.27174	0.91672	1.13996	1.56089
1804	1.307	1.04374	1.10055	1.57735
1808	1.28916	1.08237	1.04864	1.45715
1812	1.38618	1.17277	1.1623	1.43043
1816	1.33377	1.21352	1.16545	1.4624
1820	1.33951	1.03086	1.17529	1.52143
1824	1.38124	1.00028	1.08435	1.39698
1828	1.26935	0.9269	1.2837	1.57465
1832	1.43636	0.87093	1.20455	1.62213
1836	1.19158	0.85052	1.12388	1.63496
1840	1.24305	0.90932	1.17802	1.4266
1844	1.22105	0.93046	1.17121	1.44824
1848	1.23628	0.86586	1.22468	1.40529
1852	1.3114	0.7839	1.01971	1.32882
1856	1.46911	0.98952	1.02201	1.28436
1860	1.37131	1.05774	1.07994	1.39154
1864	1.41061	1.00252	1.00095	1.34973
1868	1.4206	0.93923	1.11907	1.44883
1872	1.49894	0.95877	1.09281	1.37018
1876	1.31055	0.93845	1.07189	1.24835
1880	1.29059	0.93625	1.10878	1.25371
1884	1.28433	0.89985	1.12457	1.20306
1888	1.37453	1.06757	1.10904	1.29383
1892	1.3824	0.98379	1.17897	1.31298
1896	1.36564	0.84155	1.1552	1.24068
1900	1.2833	0.97154	1.20325	1.26407
1904	1.30029	1.11655	1.16304	1.36099
1908	1.21401	0.90807	1.07125	1.38093
1912	1.37882	0.94748	1.14515	1.45815
1916	1.24282	0.92392	1.09262	1.37355
1920	1.16471	0.88176	1.13898	1.39632
1924	1.38096	0.97061	1.0541	1.46032
1928	1.33653	0.93848	0.98449	1.31205
1932	1.3796	1.02959	1.1184	1.37265
1936	1.33403	1.01849	1.00031	1.43408
1940	1.30551	0.96481	1.11649	1.28239
1944	1.28267	1.0291	1.04059	1.15054
1948	1.32113	0.99937	0.97628	1.25544
1952	1.19302	0.88125	0.99037	1.36107
1956	1.27408	0.9866	1.15852	1.39316
1960	1.29023	0.93469	1.05402	1.23946
1964	1.37987	0.84009	1.03268	1.3063
1968	1.42591	0.95051	0.98118	1.18457
1972	1.40235	0.90642	0.87459	1.2403
1976	1.41799	0.89142	0.83627	1.39644
1980	1.40812	0.99328	1.00551	1.18132
1984	1.28922	0.93018	0.88237	1.39718
1988	1.30281	0.98048	0.92665	1.12088
1992	1.36359	1.07349	1.02257	1.27376
1996	1.19624	0.92979	0.97468	1.28187
2000	1.2381	0.87105	0.96749	1.18716
2004	1.25929	1.02571	1.11718	1.37828
2008	1.25097	0.85674	1.06878	1.32626
2012	1.18826	0.9805	0.90562	1.22552
2016	1.18807	1.00187	0.93847	1.23465
2020	1.2666	0.86113	1.01387	1.26252
2024	1.23332	0.91125	0.97219	1.20858
2028	1.24217	0.89115	1.00011	1.35459
2032	1.21408	0.89427	0.87662	1.23061
2036	1.12283	1.04336	0.90778	1.33839
2040	1.22121	1.03412	0.97852	1.3677
2044	1.30899	1.14481	1.01267	1.30789
2048	1.11966	1.08752	0.85225	1.4692
2052	1.16494	1.08073	0.9778	1.4651
2056	1.26308	1.0416	1.04387	1.51002
2060	1.20761	1.09108	0.86073	1.48563
2064	1.15288	1.05554	0.88608	1.43269
2068	1.27793	1.18277	0.95817	1.48885
2072	1.25535	1.15808	0.85546	1.44331
2076	1.15546	1.10692	0.92866	1.31951
2080	1.2315	0.94463	0.80426	1.3223
2084	1.14563	0.97567	0.77338	1.51725
2088	1.18161	1.1178	0.74063	1.44063
2092	1.28075	1.18651	0.786	1.65692
2096	1.12891	1.07011	0.80548	1.71379
2100	1.2774	1.09519	0.89625	1.64243
2104	1.26902	1.16659	0.88657	1.59932
2108	1.29158	0.98182	0.99035	1.83964
2112	1.43387	1.03361	0.87987	1.734
2116	1.28062	0.97232	0.95484	1.55518
2120	1.15623	0.84977	0.86149	1.61998
2124	1.22253	0.97808	0.85313	1.67796
2128	1.40928	0.88013	0.93478	1.68242
2132	1.39181	0.97115	0.79719	1.71362
2136	1.33229	0.92551	0.79555	1.76794
2140	1.17423	0.97309	0.99647	1.61444
2144	1.23208	1.03713	0.96781	1.52686
2148	1.18588	0.92074	0.98428	1.53645
2152	1.29155	0.91203	0.84612	1.54998
2156	1.22632	0.88149	0.95895	1.47503
2160	1.21777	0.81567	1.11017	1.39005
2164	1.2714	0.87687	1.09557	1.58884
2168	1.28567	0.90211	1.25114	1.62558
2172	1.26105	0.90963	1.1541	1.53922
2176	1.36557	0.91951	1.2189	1.53515
2180	1.24406	0.92112	1.19021	1.60744
2184	1.13324	0.9777	1.13614	1.53619
2188	1.12385	0.97768	1.05452	1.57822
2192	1.22807	0.86656	1.0292	1.73617
2196	1.16433	0.84481	1.19604	1.65276
2200	1.07861	0.94654	1.08494	1.53373
2204	1.12219	0.932	0.99984	1.65021
2208	1.20152	0.86942	1.0312	1.77007
2212	1.18118	0.88743	1.06295	1.61764
2216	1.24083	0.94301	1.12064	1.72218
2220	1.1862	0.8882	1.13983	1.60985
2224	1.17447	0.93045	1.19885	1.80575
2228	1.27482	0.8971	1.15856	1.75036
2232	1.32875	1.03722	0.99782	1.66124
2236	1.36426	1.03558	1.2114	1.62536
2240	1.34171	0.97948	0.97227	1.59649
2244	1.32515	1.09529	0.99438	1.64997
2248	1.28196	0.92747	1.21309	1.57546
2252	1.2194	1.01147	1.10504	1.75939
2256	1.24357	1.11187	1.11054	1.77669
2260	1.32225	1.06508	1.11922	1.5572
2264	1.25185	1.00459	0.97685	1.47406
2268	1.14925	1.2384	0.95434	1.62427
2272	1.18702	1.25158	0.99271	1.57448
2276	1.08643	1.12091	1.2278	1.63388
2280	1.24605	1.15974	1.11146	1.69874
2284	1.17921	1.13039	1.08815	1.60534
2288	1.22367	1.2171	1.1753	1.45967
2292	1.2851	1.15079	1.22146	1.5809
2296	1.29468	1.15153	1.27796	1.28786
2300	1.29125	0.99604	1.3351	1.35768
2304	1.18783	0.99313	1.22555	1.46663
2308	1.0476	0.90775	1.17675	1.55414
2312	1.18617	0.99144	1.00582	1.48072
2316	1.28969	1.05953	0.97804	1.43334
2320	1.20355	1.08693	1.04477	1.42095
2324	1.24003	1.09372	1.17232	1.43892
2328	1.33532	1.03446	1.08507	1.44234
2332	1.25395	1.10409	1.17839	1.65777
2336	1.23123	1.18384	1.16393	1.53016
2340	1.33014	1.26467	1.11109	1.53571
2344	1.21512	1.07929	0.92799	1.59174
2348	1.22833	1.04144	1.07898	1.62251
2352	1.16131	1.0895	0.91768	1.59514
2356	1.08899	1.1851	1.19676	1.61411
2360	1.12069	1.0603	1.04022	1.56216
2364	1.1497	1.05991	1.14164	1.68364
2368	1.06527	1.08255	1.16163	1.68522
2372	1.09515	1.12606	1.08885	1.67227
2376	1.13845	1.0669	1.13363	1.73571
2380	1.25721	1.10137	1.07485	1.63402
2384	1.1646	0.92948	1.0638	1.69592
2388	1.16288	1.02215	1.08661	1.61691
2392	1.21529	1.03191	1.11692	1.64545
2396	1.14297	1.09289	1.1762	1.60928
2400	1.23599	0.99484	1.18173	1.70047
2404	1.30082	0.87085	1.18276	1.43261
2408	1.22009	1.04598	1.16682	1.47962
2412	1.28168	1.12599	1.16236	1.43408
2416	1.4166	1.05426	1.32591	1.55408
2420	1.34677	1.02552	1.21577	1.58505
2424	1.29731	1.05185	1.20047	1.64996
2428	1.39326	1.25636	1.35965	1.56615
2432	1.31787	1.24431	1.19011	1.66919
2436	1.33115	1.1384	1.1991	1.58075
2440	1.30171	1.12309	1.18814	1.618
2444	1.43458	1.14059	1.12406	1.57182
2448	1.31399	1.23028	1.05518	1.63401
2452	1.28717	1.15812	1.08831	1.69631
2456	1.26008	1.22061	1.13137	1.70423
2460	1.19475	1.13498	1.13066	1.67644
2464	1.22633	1.09792	1.06966	1.61231
2468	1.24594	1.21043	0.92682	1.73874
2472	1.21776	1.22235	1.06455	1.58486
2476	1.34452	1.02499	1.10879	1.52374
2480	1.40644	1.18753	0.95883	1.66012
2484	1.29111	1.21598	1.00481	1.59832
2488	1.35332	1.17062	0.97397	1.55898
2492	1.40767	1.2249	0.96026	1.56214
2496	1.32876	1.16919	0.95236	1.63249
2500	1.35349	1.22756	0.92684	1.62037
2504	1.34033	1.26256	0.91227	1.82124
2508	1.2778	1.20918	0.9849	1.65659
2512	1.43842	1.12962	1.03734	1.66924
2516	1.36639	1.17449	0.99788	1.61991
2520	1.37292	1.19277	0.9785	1.53292
2524	1.36544	1.14687	0.96851	1.6509
2528	1.17815	1.13135	1.03392	1.5997
2532	1.22757	1.32932	0.91173	1.71561
2536	1.1653	1.24835	0.90204	1.54509
2540	1.28108	1.12577	1.0724	1.54624
2544	1.13944	1.17269	0.93385	1.56103
2548	1.27146	1.13436	0.98503	1.55742
2552	1.23016	1.14239	1.00498	1.49112
2556	1.24611	1.08302	0.97147	1.40037
2560	1.3723	0.99747	0.98902	1.46256
2564	1.40626	1.00363	1.0193	1.48281
2568	1.41464	1.06416	1.09703	1.48792
2572	1.4635	1.03633	1.11392	1.59665
2576	1.39606	1.06459	1.296	1.55985
2580	1.36555	0.92055	1.13598	1.51996
2584	1.12132	0.91306	1.1599	1.58734
2588	1.25201	0.94652	1.24277	1.61665
2592	1.34567	0.91991	1.20429	1.6487
2596	1.26122	0.96493	1.13491	1.58814
2600	1.11003	1.17788	1.10893	1.58374
2604	1.06121	1.10802	1.1691	1.55982
2608	1.19777	1.03048	1.20439	1.57605
2612	1.28353	1.00799	1.17847	1.58191
2616	1.23422	1.15057	1.15756	1.54204
2620	1.25934	1.23079	1.14338	1.63212
2624	1.22447	1.05543	1.21957	1.66272
2628	1.20501	1.04144	1.23647	1.6051
2632	1.29684	1.15429	1.20408	1.68339
2636	1.18978	1.06789	1.14178	1.50036
2640	1.25194	1.0725	1.14517	1.52555
2644	1.29686	1.04761	1.19718	1.65853
2648	1.28297	1.03091	1.24797	1.63164
2652	1.34578	1.01952	1.12478	1.52929
2656	1.2805	1.14932	1.18168	1.55556
2660	1.3097	1.13546	1.3078	1.46631
2664	1.24506	1.14384	1.10559	1.56895
2668	1.20436	1.1763	1.02125	1.5889
2672	1.35458	1.18043	1.03992	1.63981
2676	1.37484	1.1358	1.2062	1.59202
2680	1.38265	1.12472	0.99718	1.63912
2684	1.21105	1.10789	0.98204	1.61865
2688	1.30522	1.06988	0.89976	1.5699
2692	1.27595	1.07889	0.91705	1.44915
2696	1.2308	1.01871	1.0316	1.57811
2700	1.26377	1.02057	1.02936	1.48531
2704	1.32711	1.10228	1.03845	1.66812
2708	1.32417	0.93867	1.01129	1.52278
2712	1.25276	1.02976	0.97407	1.61968
2716	1.20796	1.09662	0.95837	1.48121
2720	1.2869	1.08434	0.88248	1.64699
2724	1.26533	1.06386	0.98435	1.6096
2728	1.33981	1.06368	0.98423	1.59625
2732	1.33337	0.9752	1.03687	1.5825
2736	1.26222	0.99274	1.04409	1.67842
2740	1.22685	1.10737	1.10669	1.65779
2744	1.23597	1.0828	1.06754	1.55746
2748	1.30292	1.10544	0.95706	1.53585
2752	1.20191	1.10619	0.93338	1.4141
2756	1.23633	1.0243	0.93965	1.60158
2760	1.32696	0.93286	1.01737	1.64995
2764	1.24483	1.04838	0.86732	1.54114
2768	1.3647	0.98486	0.97062	1.50968
2772	1.26788	1.01875	0.90061	1.4891
2776	1.40801	1.01487	0.95194	1.51843
2780	1.37023	1.01085	0.91937	1.52842
2784	1.36752	0.99674	0.94208	1.48148
2788	1.38262	0.99261	1.00317	1.5124
2792	1.38262	0.99301	0.93715	1.52874
2796	1.31709	1.08839	1.00402	1.48921
2800	1.34665	1.11354	1.04924	1.58921
2804	1.33818	0.96158	1.04342	1.58575
2808	1.28002	1.03779	1.051	1.49244
2812	1.37218	1.00583	1.02971	1.39065
2816	1.40278	0.95325	1.02148	1.39429
2820	1.35021	1.02408	0.9518	1.42107
2824	1.3869	1.06382	1.0714	1.37942
2828	1.39562	0.99385	1.06151	1.52647
2832	1.28411	1.08746	1.09609	1.50595
2836	1.50372	1.13135	1.04388	1.49178
2840	1.50947	1.08559	0.95599	1.46662
2844	1.46868	1.05704	0.99588	1.43588
2848	1.50612	0.96307	0.99931	1.41064
2852	1.42588	0.90468	1.0666	1.36217
2856	1.53663	1.04891	0.98684	1.45253
2860	1.60785	1.12092	0.95146	1.36901
2864	1.57445	1.06202	0.97933	1.3033
2868	1.45725	1.06202	0.96162	1.35548
2872	1.46329	1.0412	1.02752	1.2902
2876	1.42646	1.01951	1.02028	1.30562
2880	1.34132	1.09515	1.05681	1.22676
2884	1.4374	0.90382	0.85553	1.34415
2888	1.30773	0.97176	0.8464	1.33994
2892	1.30946	0.99734	0.86565	1.27742
2896	1.3372	0.99901	0.82193	1.31895
2900	1.25336	0.88804	0.98684	1.37434
2904	1.38502	0.92722	1.0239	1.47374
2908	1.50166	0.84532	0.93163	1.46305
2912	1.40475	0.93247	0.94508	1.49407
2916	1.3396	0.86371	0.94344	1.35677
2920	1.43586	1.00225	0.88303	1.4362
2924	1.45793	1.03979	0.85893	1.45914
2928	1.61061	0.97922	0.83085	1.41089
2932	1.42716	1.02031	0.86427	1.38267
2936	1.44453	0.96427	0.96678	1.3956
2940	1.37952	0.8964	1.01221	1.32249
2944	1.37326	1.00183	0.99499	1.36221
2948	1.4428	1.05576	0.86754	1.40014
2952	1.4739	0.98182	0.75998	1.47522
2956	1.46972	1.05616	0.82249	1.41263
2960	1.37225	1.00041	0.81321	1.46028
2964	1.45137	1.0139	0.82024	1.44233
2968	1.37155	0.92356	0.78937	1.49191
2972	1.43306	0.93716	0.77256	1.39994
2976	1.37834	1.00181	0.81854	1.4699
2980	1.39486	0.96288	0.87481	1.39344
2984	1.16691	0.86018	0.85058	1.46832
2988	1.32623	0.9863	0.96306	1.45914
2992	1.24437	0.97838	0.91402	1.45175
2996	1.23466	0.92496	0.90525	1.54343
3000	1.10551	0.99833	0.85401	1.56919
3004	1.12072	1.03607	0.77785	1.46351
3008	1.21358	0.97199	0.76361	1.40752
3012	1.19463	0.93514	0.83307	1.40978
3016	1.15853	0.92689	0.84853	1.41718
3020	1.25043	1.03397	0.91822	1.34101
3024	1.42861	0.99142	0.9315	1.38929
3028	1.32825	0.93746	0.83027	1.39768
3032	1.16565	0.90955	0.81024	1.47911
3036	1.24349	0.97235	0.82599	1.51373
3040	1.31339	1.05622	0.83846	1.56117
3044	1.19267	1.04731	0.87428	1.56138
3048	1.33813	1.0084	0.88927	1.71855
3052	1.13932	1.03299	0.85377	1.61634
3056	1.23652	0.94545	0.84703	1.5872
3060	1.37901	1.01154	0.86205	1.5222
3064	1.38837	0.94858	0.80924	1.71925
3068	1.35803	1.04138	0.80176	1.61423
3072	1.50144	1.00139	0.80399	1.61203
3076	1.4839	0.85445	0.8494	1.54303
3080	1.57076	0.94382	0.77533	1.53715
3084	1.51789	0.91195	0.8589	1.63017
3088	1.54701	0.9374	0.92626	1.78724
3092	1.42253	0.94911	0.90194	1.69222
3096	1.53652	0.95568	0.97564	1.71096
3100	1.59133	0.9506	1.08428	1.70433
3104	1.65199	0.92097	0.93255	1.5677
3108	1.59798	0.93302	1.02125	1.4542
3112	1.4663	1.00752	0.94404	1.52584
3116	1.5729	1.05266	0.85323	1.55456
3120	1.48743	1.09164	0.8817	1.70513
3124	1.46852	1.12894	0.8456	1.64798
3128	1.45591	1.02595	0.9152	1.44989
3132	1.42598	0.98073	0.79143	1.48887
3136	1.45134	0.90832	0.79587	1.4972
3140	1.3892	0.89129	0.82198	1.54536
3144	1.50956	0.91704	0.89322	1.45598
3148	1.60238	0.92111	0.85992	1.39672
3152	1.5794	0.94217	0.80929	1.4949
3156	1.3753	0.92358	0.77102	1.6175
3160	1.4243	1.00257	0.82115	1.7348
3164	1.50635	1.05662	0.84671	1.58634
3168	1.46081	0.89712	0.97226	1.54953
3172	1.42005	0.95887	0.9672	1.51357
3176	1.42327	0.91381	0.91	1.57381
3180	1.39517	0.96933	0.87037	1.42945
3184	1.51947	1.03896	0.99802	1.43968
3188	1.48725	0.95829	0.76364	1.40635
3192	1.46885	0.87072	0.91033	1.39624
3196	1.31597	0.89546	0.90567	1.37099
3200	1.40918	0.97001	0.99521	1.45946
3204	1.5143	0.97607	0.88605	1.4073
3208	1.48772	1.01098	0.93539	1.47413
3212	1.43071	1.09467	0.90696	1.5448
3216	1.48661	0.96762	0.87612	1.55818
3220	1.50721	0.97463	0.87094	1.63671
3224	1.55	1.01155	0.93025	1.48572
3228	1.39834	0.99465	0.88846	1.41921
3232	1.21306	1.05903	0.86667	1.46924
3236	1.34616	0.91446	0.83732	1.48432
3240	1.45032	0.95577	0.87439	1.60985
3244	1.38252	1.01071	0.88603	1.49004
3248	1.38226	1.04318	0.83733	1.56294
3252	1.25184	1.00053	0.87817	1.41895
3256	1.3274	0.96228	0.85024	1.56764
3260	1.40826	0.88038	0.83249	1.50365
3264	1.34432	0.91105	0.7769	1.59303
3268	1.26775	0.88465	0.82632	1.4836
3272	1.30218	0.96323	0.91757	1.43789
3276	1.31166	1.04039	0.93104	1.57905
3280	1.28008	1.00189	0.98397	1.54305
3284	1.26764	0.99995	0.93443	1.54171
3288	1.27903	0.97216	0.84327	1.51328
3292	1.32111	0.84871	0.87336	1.51839
3296	1.30248	1.03786	0.93815	1.50718
3300	1.24686	1.01952	1.01604	1.49889
3304	1.18082	1.00686	0.9365	1.48915
3308	1.36875	1.08685	1.00769	1.62037
3312	1.32314	1.01261	1.04317	1.55658
3316	1.23871	1.01061	0.96898	1.68691
3320	1.25253	1.05816	0.81714	1.54219
3324	1.35906	1.04593	0.90542	1.63981
3328	1.44698	1.00438	0.87237	1.55857
3332	1.37402	0.9287	0.86361	1.45696
3336	1.32747	0.88384	0.94948	1.54685
3340	1.29071	0.95326	0.9231	1.50548
3344	1.20908	1.06455	0.82498	1.51379
3348	1.28401	0.97337	0.88002	1.43311
3352	1.29477	1.05022	0.90456	1.56079
3356	1.32681	0.96354	0.9794	1.53772
3360	1.39099	1.04027	0.78317	1.47475
3364	1.447	0.99359	0.82344	1.42948
3368	1.35288	0.99061	0.86304	1.50383
3372	1.24552	0.98257	0.87373	1.35592
3376	1.34447	0.90512	0.82641	1.50014
3380	1.31993	0.91588	0.85841	1.46613
3384	1.21623	0.90997	0.88722	1.5441
3388	1.26664	0.90027	0.94861	1.44552
3392	1.10299	0.85756	0.91498	1.72464
3396	1.18341	0.93288	1.00806	1.50745
3400	1.11294	0.8785	0.95924	1.53702
3404	1.19997	0.95779	0.88031	1.39508
3408	1.24332	1.02559	0.93741	1.28981
3412	1.39298	0.92608	0.81031	1.40832
3416	1.2865	0.91655	0.80639	1.43383
3420	1.41533	1.13063	0.84106	1.41957
3424	1.38027	1.2216	0.87327	1.42445
3428	1.32151	1.11705	0.86016	1.46224
3432	1.16662	1.12795	0.89254	1.45074
3436	1.30579	1.1208	0.86069	1.39261
3440	1.28673	1.16421	0.90621	1.38304
3444	1.20613	1.0604	0.91319	1.3977
3448	1.35271	1.00789	0.90894	1.38704
3452	1.4312	0.92473	0.87802	1.41752
3456	1.48487	0.91015	0.77413	1.49611
3460	1.50697	1.00415	0.88166	1.44875
3464	1.31295	0.94759	0.91653	1.54681
3468	1.34772	0.9017	0.81042	1.41389
3472	1.33487	0.95602	0.88097	1.29595
3476	1.26858	1.04089	0.88112	1.22335
3480	1.19064	0.96891	1.09783	1.31261
3484	1.12716	0.94619	1.04441	1.47094
3488	1.13728	0.94594	1.05574	1.36173
3492	1.23178	0.92599	0.98343	1.49803
3496	1.30504	0.96143	0.8494	1.54842
3500	1.20954	0.99911	0.83829	1.45116
3504	1.27667	0.9567	0.85619	1.49236
3508	1.21992	0.88069	0.86748	1.41622
3512	1.21651	1.08905	0.75591	1.36401
3516	1.16075	0.9649	0.81387	1.41829
3520	1.3131	0.96843	0.8067	1.42898
3524	1.33664	0.96941	0.84305	1.73097
3528	1.3123	0.91739	0.73668	1.7674
3532	1.3464	0.90015	0.80065	1.67637
3536	1.16129	0.96588	0.76474	1.69378
3540	1.2605	0.95246	0.75326	1.67902
3544	1.25859	0.86867	0.80971	1.67266
3548	1.2383	1.03527	0.8569	1.89339
3552	1.1461	0.97081	0.85711	1.8421
3556	1.08146	0.98206	0.93498	1.73333
3560	1.2121	0.91136	0.75946	1.8486
3564	1.27932	0.80105	0.92375	1.69544
3568	1.19412	0.91068	0.90153	1.82284
3572	1.38125	1.04767	0.97674	1.70258
3576	1.38334	0.89514	1.02088	1.68704
3580	1.42455	0.96993	0.83326	1.61156
3584	1.40165	0.86052	0.94389	1.62622
3588	1.30811	0.99606	0.92196	1.67961
3592	1.30529	0.92101	0.91932	1.54396
3596	1.22133	1.01849	0.98991	1.47878
3600	1.22733	1.0041	0.89673	1.70316
3604	1.14448	1.06175	0.93563	1.52467
3608	1.29021	0.97569	1.00348	1.42379
3612	1.38701	0.97007	0.89063	1.30534
3616	1.31828	0.99223	0.79128	1.42021
3620	1.38351	0.97065	0.93204	1.41326
3624	1.30044	0.98326	1.00823	1.46057
3628	1.29487	0.93043	0.91362	1.47663
3632	1.29216	0.93544	0.95434	1.39083
3636	1.26562	0.94645	1.04927	1.42568
3640	1.22619	1.07049	0.88316	1.36713
3644	1.15297	1.04219	0.90054	1.38833
3648	1.31246	0.91318	0.7913	1.50493
3652	1.194	0.97955	0.76238	1.47561
3656	1.09092	1.09342	0.91957	1.46462
3660	1.21495	0.99206	0.92921	1.49556
3664	1.29192	0.80765	0.77455	1.50721
3668	1.28642	0.90053	0.94185	1.67008
3672	1.1878	0.93926	0.94207	1.40235
3676	1.26823	0.93324	0.8916	1.35578
3680	1.34287	0.86768	0.99112	1.47347
3684	1.27654	0.82702	0.91955	1.43494
3688	1.23211	0.83601	0.96049	1.36377
3692	1.248	0.91766	0.87423	1.56209
3696	1.32169	0.9665	0.886	1.44777
3700	1.31728	0.78636	0.84676	1.39051
3704	1.2295	1.03049	0.86932	1.36129
3708	1.10876	0.86665	0.84567	1.48387
3712	1.19475	0.93938	0.9742	1.29893
3716	1.11423	1.05256	0.93287	1.40837
3720	1.28243	1.05055	0.95812	1.3893
3724	1.31	1.12213	0.94442	1.50907
3728	1.2321	1.16769	0.98764	1.38806
3732	1.13164	1.07878	0.96624	1.33997
3736	1.26231	1.20486	0.94207	1.26227
3740	1.27572	1.16207	0.93083	1.39889
3744	1.28196	1.12741	0.83049	1.46095
3748	1.44649	1.06667	0.84361	1.41401
3752	1.2852	0.97812	0.81476	1.5729
3756	1.32118	0.97177	0.79677	1.41676
3760	1.30973	1.06864	0.84416	1.389
3764	1.22173	1.05474	0.85934	1.36824
3768	1.2224	1.16996	0.95383	1.39007
3772	1.30676	1.07619	0.85135	1.38906
3776	1.27944	1.12064	0.99533	1.29522
3780	1.30604	1.06562	0.92887	1.47696
3784	1.29833	1.00506	0.86102	1.44404
3788	1.30687	1.10691	0.88757	1.43372
3792	1.43059	1.13679	0.75773	1.51166
3796	1.41381	1.14216	0.76455	1.67492
3800	1.33508	1.20299	0.76457	1.61174
3804	1.37996	1.20888	0.90793	1.47319
3808	1.33136	1.24975	0.90658	1.58848
3812	1.25517	1.28849	0.91633	1.58161
3816	1.29471	1.16854	1.07446	1.54078
3820	1.20546	1.21031	0.94	1.46329
3824	1.29181	1.28358	0.95699	1.44501
3828	1.26465	1.249	0.94922	1.36889
3832	1.23812	1.31696	0.93443	1.50008
3836	1.19157	1.20175	0.99455	1.47451
3840	1.30388	1.09951	1.00717	1.4086
3844	1.20822	1.2013	0.95347	1.48279
3848	1.21122	1.18109	0.98741	1.32492
3852	1.08729	1.19098	0.93937	1.38135
3856	1.1797	1.28365	0.90897	1.42122
3860	1.18535	1.21463	0.86544	1.43414
3864	1.22051	1.28772	0.9508	1.3713
3868	1.33977	1.19281	0.96266	1.40617
3872	1.29105	1.32968	0.99386	1.41043
3876	1.20016	1.16867	1.00886	1.39658
3880	1.20972	1.33035	0.99292	1.48748
3884	1.28991	1.18504	0.9981	1.4417
3888	1.19158	1.12174	1.00573	1.38791
3892	1.29821	1.09088	0.91311	1.46364
3896	1.25963	1.17979	0.90779	1.40511
3900	1.21899	1.18626	0.84752	1.48043
3904	1.20752	1.14109	0.99781	1.43574
3908	1.23694	1.10041	0.91529	1.4313
3912	1.23366	1.01639	0.95711	1.3688
3916	1.12767	0.94448	0.87739	1.48711
3920	1.16302	1.01009	0.96791	1.41365
3924	1.23905	0.95988	0.96585	1.41694
3928	1.15556	1.04158	1.00756	1.38479
3932	1.14121	1.08912	1.005	1.43048
3936	1.25119	1.1379	0.97757	1.36035
3940	1.2458	1.0699	0.79904	1.51436
3944	1.2642	1.18336	1.00209	1.32299
3948	1.28261	1.18257	1.05149	1.37289
3952	1.14608	1.03882	0.90243	1.40293
3956	1.17088	1.16983	0.95439	1.3371
3960	1.12509	1.28403	0.97166	1.37296
3964	1.22826	1.28611	1.01368	1.41702
3968	1.18898	1.18993	0.99895	1.36637
3972	1.25356	1.28399	0.93481	1.22998
3976	1.30918	1.47609	0.98173	1.3799
3980	1.28411	1.32567	1.02174	1.40275
3984	1.16291	1.19259	1.16393	1.45226
3988	1.13877	1.1405	1.05728	1.48605
3992	1.29313	1.17099	1.0335	1.43454
3996	1.12611	1.18039	1.03686	1.4001
4000	1.25447	1.13569	1.13862	1.3483
4004	1.1383	1.10878	1.14649	1.37487
4008	1.19644	1.05523	1.14664	1.39413
4012	1.21757	0.92465	1.16617	1.28041
4016	1.11059	1.0502	1.18941	1.31949
4020	1.1325	1.04084	1.07795	1.46812
4024	1.18206	1.1363	1.10962	1.35359
4028	1.12318	1.08614	0.99737	1.45077
4032	1.19338	1.18982	0.94002	1.47109
4036	1.26259	1.28814	0.94641	1.40514
4040	1.44466	1.19596	1.02546	1.47884
4044	1.39366	1.29014	1.07802	1.50658
4048	1.47678	1.1811	1.08322	1.54797
4052	1.44384	1.11887	1.06867	1.63018
4056	1.36101	1.2088	1.19439	1.4637
4060	1.43618	1.19247	1.27214	1.47657
4064	1.33958	1.19732	1.24796	1.37
4068	1.41225	1.2171	1.24293	1.48538
4072	1.39234	1.18506	1.18706	1.45596
4076	1.43919	1.19988	1.13316	1.44434
4080	1.27935	1.02888	0.98686	1.46962
4084	1.37929	1.04449	1.0263	1.27847
4088	1.35608	1.00408	1.03477	1.34839
4092	1.20897	1.1057	1.04246	1.35214
4096	1.44336	1.10217	1.08122	1.40188
4100	1.55916	0.99988	0.99355	1.32881
4104	1.4755	1.25001	1.07147	1.41903
4108	1.54725	1.2085	1.11571	1.42224
4112	1.51508	1.26016	0.98364	1.39636
4116	1.52452	1.14099	1.05734	1.27748
4120	1.56193	1.03503	1.03771	1.32661
4124	1.44635	1.12649	0.95107	1.44062
4128	1.52452	1.31455	0.91496	1.59616
4132	1.46111	1.20974	0.79941	1.39796
4136	1.49899	1.14616	0.82875	1.41397
4140	1.56032	1.00864	1.05208	1.5223
4144	1.5208	1.01064	1.15945	1.3741
4148	1.65585	1.00009	1.11951	1.3072
4152	1.54899	0.98243	1.05051	1.36735
4156	1.45788	0.91999	1.08078	1.34634
4160	1.52091	0.95262	1.13367	1.51236
4164	1.40033	0.87403	1.20726	1.56617
4168	1.41704	1.02835	1.1255	1.52711
4172	1.39804	1.00244	0.9699	1.43138
4176	1.55905	0.9292	1.01929	1.45677
4180	1.41228	0.90964	1.05786	1.43797
4184	1.43473	0.93833	1.15229	1.3767
4188	1.45263	0.94089	1.20168	1.49788
4192	1.57488	1.02058	1.15061	1.38899
4196	1.41866	1.07311	1.14063	1.48414
4200	1.33523	1.04905	0.99034	1.49021
4204	1.42019	1.00264	1.03214	1.45082
4208	1.52166	1.02516	1.04731	1.32537
4212	1.58607	0.90874	1.10482	1.3962
4216	1.428	1.00826	0.84007	1.53025
4220	1.37814	1.0664	1.00404	1.42646
4224	1.39348	0.96498	1.00262	1.38418
4228	1.39059	1.0866	1.01358	1.4244
4232	1.48694	1.07482	1.04361	1.24363
4236	1.40829	1.08668	0.97301	1.3472
4240	1.40745	1.06166	1.16392	1.36436
4244	1.31826	1.05682	1.06788	1.48228
4248	1.4612	1.06481	0.93382	1.4675
4252	1.44098	1.00077	0.90301	1.4175
4256	1.28426	1.06691	0.98193	1.42875
4260	1.36651	0.98144	1.04467	1.38754
4264	1.35194	1.03577	1.10803	1.50503
4268	1.40724	1.07764	1.07985	1.50804
4272	1.41655	1.08722	1.12001	1.48789
4276	1.35337	1.10992	1.03771	1.38304
4280	1.25856	1.05513	1.00215	1.476
4284	1.24843	1.00889	1.03608	1.44681
4288	1.34014	0.9836	1.19573	1.52248
4292	1.43292	1.00745	0.98804	1.40177
4296	1.36056	1.14447	0.95804	1.45411
4300	1.36108	0.97902	0.95654	1.51229
4304	1.43908	0.93495	1.00555	1.44525
4308	1.37955	0.80868	1.06747	1.43262
4312	1.37724	0.9512	1.0114	1.35991
4316	1.36036	1.0133	1.13854	1.26318
4320	1.28421	1.09741	1.03797	1.24005
4324	1.38333	0.94322	1.20669	1.37968
4328	1.43641	0.87619	1.16682	1.44579
4332	1.32284	1.05151	1.09282	1.47634
4336	1.25232	0.99985	1.00225	1.44199
4340	1.36757	0.94827	1.04144	1.36212
4344	1.31642	0.8641	0.98077	1.45501
4348	1.37005	0.8391	0.92213	1.35726
4352	1.39699	0.96453	0.87186	1.46286
4356	1.43538	0.89863	0.86564	1.35028
4360	1.47987	0.93999	0.91983	1.481
4364	1.26914	1.04351	0.99104	1.30725
4368	1.35586	0.94271	1.01785	1.37318
4372	1.3457	1.1082	1.09367	1.44835
4376	1.28099	1.02022	1.0096	1.39471
4380	1.38082	1.04869	0.884	1.34203
4384	1.38936	1.04842	0.85562	1.42758
4388	1.35398	0.94911	0.90951	1.33806
4392	1.39164	0.92469	0.87007	1.26109
4396	1.37727	0.86327	0.86348	1.30739
4400	1.30951	0.89781	0.7746	1.38461
4404	1.48869	0.91431	0.81304	1.26217
4408	1.36791	0.86043	0.81315	1.31118
4412	1.29368	1.12121	0.80929	1.41471
4416	1.37847	1.09441	0.82074	1.39218
4420	1.34325	0.95442	0.88308	1.43632
4424	1.46237	0.86171	0.92861	1.45919
4428	1.32603	0.93411	0.84175	1.44073
4432	1.34299	0.90901	0.87877	1.35013
4436	1.40516	0.91783	0.86219	1.28899
4440	1.46421	1.04795	0.83301	1.36635
4444	1.3843	1.10167	0.90083	1.39289
4448	1.35077	1.07999	0.87466	1.43901
4452	1.29277	1.05352	1.0611	1.52591
4456	1.28142	1.067	0.91502	1.43013
4460	1.3289	1.14972	0.98607	1.4594
4464	1.45426	1.01795	0.96201	1.49836
4468	1.43603	0.96755	0.93186	1.4208
4472	1.51265	0.86881	1.05847	1.39275
4476	1.42124	0.86534	1.10152	1.4967
4480	1.51687	0.84996	1.07065	1.43917
4484	1.35148	0.87976	1.02093	1.3764
4488	1.29555	0.83336	1.01054	1.4196
4492	1.49696	0.83324	0.95213	1.4249
4496	1.37912	1.02056	0.89533	1.36283
4500	1.48319	1.03322	0.79354	1.41438
4504	1.36108	0.91274	0.8327	1.3718
4508	1.3516	0.89966	0.82263	1.49146
4512	1.37661	1.00798	0.91625	1.52025
4516	1.29933	1.0672	0.85426	1.53815
4520	1.26097	1.16467	0.90798	1.56894
4524	1.24999	1.03339	0.87609	1.72871
4528	1.17068	1.07544	0.98008	1.63962
4532	1.25122	1.10043	1.02254	1.67696
4536	1.28761	1.01618	0.8048	1.56314
4540	1.26688	1.10228	1.00606	1.62103
4544	1.3774	1.19715	0.88196	1.57043
4548	1.35574	1.00974	0.86636	1.52703
4552	1.32837	1.13241	0.95044	1.49298
4556	1.45242	1.04684	1.01471	1.42098
4560	1.34398	1.0536	0.9266	1.36272
4564	1.3358	0.97896	0.98164	1.42985
4568	1.33036	1.09305	1.00483	1.48946
4572	1.41309	1.06987	0.92504	1.52602
4576	1.42966	1.0194	0.99863	1.61579
4580	1.38646	1.01938	1.02615	1.59259
4584	1.29321	0.97088	1.08816	1.47348
4588	1.38072	1.06922	1.08737	1.57067
4592	1.26415	1.10026	1.11282	1.42964
4596	1.20209	1.0421	1.13925	1.32098
4600	1.20739	1.07994	1.06619	1.42704
4604	1.15261	1.08874	1.01717	1.49822
4608	1.26976	1.18226	0.90611	1.62649
4612	1.22492	1.21868	0.92391	1.63372
4616	1.34134	1.17735	0.92744	1.56139
4620	1.34521	1.14983	1.02872	1.51573
4624	1.2911	1.12373	0.97221	1.53198
4628	1.37001	1.15894	0.86941	1.62402
4632	1.26918	1.09327	0.92825	1.62562
4636	1.35118	1.17663	0.88037	1.50911
4640	1.37181	1.1214	0.93308	1.54322
4644	1.3933	1.0633	0.85345	1.59607
4648	1.3365	1.16708	0.95395	1.53148
4652	1.45828	1.18189	0.87259	1.49921
4656	1.41031	1.10152	0.92528	1.53952
4660	1.4869	1.14444	0.97244	1.57325
4664	1.39226	1.07271	0.89622	1.44618
4668	1.36031	1.06605	0.90745	1.54873
4672	1.33872	1.05725	0.94303	1.55438
4676	1.30052	1.11603	1.04887	1.50455
4680	1.2676	1.17294	1.04674	1.49049
4684	1.21794	1.11712	0.9191	1.29542
4688	1.36243	1.13512	0.9857	1.36032
4692	1.26316	1.11788	1.00168	1.43072
4696	1.29459	1.16866	0.94985	1.5088
4700	1.32714	1.05059	0.92649	1.58834
4704	1.27932	1.14232	0.96471	1.40442
4708	1.3036	1.14204	0.99853	1.43058
4712	1.21916	1.12579	1.01679	1.38029
4716	1.3114	1.07618	0.97524	1.54505
4720	1.3644	1.08733	0.96511	1.42957
4724	1.31505	1.09303	1.05096	1.57633
4728	1.30071	1.05869	0.92164	1.46614
4732	1.35076	1.00156	0.85683	1.50905
4736	1.3629	0.9224	0.8659	1.48312
4740	1.38901	0.98191	0.82213	1.33858
4744	1.36029	1.0249	0.74665	1.40863
4748	1.32325	0.93548	0.98459	1.40388
4752	1.42322	0.99627	0.92893	1.37732
4756	1.47898	1.00047	0.94752	1.38796
4760	1.26555	0.93646	0.97775	1.44888
4764	1.38554	0.96691	0.92755	1.44817
4768	1.33334	0.90058	1.00168	1.38431
4772	1.3484	0.93088	1.01749	1.39197
4776	1.36618	0.92721	1.06935	1.36073
4780	1.24331	0.87281	1.05808	1.32397
4784	1.23104	0.83276	1.0825	1.39743
4788	1.23848	0.86086	0.99059	1.38159
4792	1.41345	0.89568	1.12315	1.43348
4796	1.35423	0.99297	1.21157	1.52095
4800	1.29549	0.96361	1.29705	1.50428
4804	1.3405	0.99897	1.23489	1.49162
4808	1.4649	1.02091	1.24312	1.45699
4812	1.29845	0.91792	1.18325	1.44988
4816	1.29339	0.9651	1.0419	1.51167
4820	1.17816	0.9565	1.13107	1.46907
4824	1.3452	1.00435	1.20718	1.4063
4828	1.29327	0.98834	1.03895	1.4588
4832	1.29079	1.0856	1.04245	1.5041
4836	1.45473	1.04897	1.1394	1.31224
4840	1.34164	1.04877	1.09111	1.3939
4844	1.28651	1.03997	1.17066	1.33982
4848	1.36118	1.08761	1.12727	1.34868
4852	1.23352	1.18427	1.11959	1.37179
4856	1.39191	1.16754	1.16479	1.4403
4860	1.41977	1.24766	1.12966	1.45619
4864	1.36066	1.27894	1.26857	1.27875
4868	1.38911	1.07319	1.18063	1.35169
4872	1.30148	1.1364	1.18111	1.40527
4876	1.39544	1.08387	1.15708	1.3867
4880	1.2305	1.00151	1.24963	1.51313
4884	1.30128	1.10387	1.18842	1.44388
4888	1.33888	1.07236	1.15894	1.58991
4892	1.29799	1.20437	1.04187	1.45439
4896	1.32675	1.17434	1.083	1.39608
4900	1.39281	1.16701	1.03585	1.45492
4904	1.24799	1.2159	1.05964	1.46023
4908	1.31142	1.10618	0.97205	1.45091
4912	1.38208	1.19241	0.97928	1.43551
4916	1.49625	1.1489	0.94748	1.37199
4920	1.47262	1.21545	0.90598	1.35711
4924	1.49693	1.05038	1.05879	1.41983
4928	1.56501	1.16965	0.89248	1.4241
4932	1.5334	1.14528	0.92932	1.35218
4936	1.5283	1.18731	0.93816	1.47094
4940	1.50424	1.10368	0.98025	1.56593
4944	1.71895	1.14252	1.07592	1.58217
4948	1.52611	1.09344	1.0752	1.53074
4952	1.49593	1.17545	1.13925	1.48852
4956	1.51388	1.12986	1.06658	1.37853
4960	1.38998	1.07148	1.10584	1.49278
4964	1.27052	1.12129	1.07527	1.47289
4968	1.42104	0.97942	1.04505	1.55648
4972	1.42037	1.07061	0.89493	1.54199
4976	1.41775	1.12933	0.96165	1.41828
4980	1.43907	1.10092	1.05756	1.51972
4984	1.44271	1.03768	1.01003	1.51452
4988	1.59644	1.17309	1.06058	1.49494
4992	1.53712	1.19853	1.06663	1.5371
4996	1.45414	1.12148	0.97886	1.46305
5000	1.34989	1.19818	0.94251	1.42085
5004	1.40054	1.29033	1.0397	1.54512
5008	1.39232	1.205	1.03152	1.43558
5012	1.41147	1.28591	1.01427	1.35801
5016	1.32948	1.28812	1.06533	1.29235
5020	1.51348	1.3749	1.10717	1.30148
5024	1.414	1.24925	1.08366	1.31393
5028	1.38202	1.18292	0.94063	1.44867
5032	1.3859	1.17641	0.96819	1.56643
5036	1.41902	1.2543	1.02189	1.48517
5040	1.41794	1.22993	1.26679	1.38669
5044	1.32383	1.28136	1.08833	1.36259
5048	1.52773	1.19808	1.08662	1.40391
5052	1.40621	1.21235	1.04778	1.36092
5056	1.36929	1.20767	1.06688	1.41013
5060	1.41085	1.18716	1.01125	1.39124
5064	1.41666	1.26048	1.12869	1.37319
5068	1.45841	1.2103	1.24942	1.39217
5072	1.57597	1.21851	1.25838	1.50183
5076	1.55258	1.21665	1.23363	1.39942
5080	1.4915	1.24228	1.21798	1.43205
5084	1.5279	1.12267	1.09608	1.57538
5088	1.48507	1.18773	1.11095	1.46782
5092	1.59124	1.14782	1.21912	1.33275
5096	1.54117	1.17	1.15891	1.44965
5100	1.31103	1.29937	1.05712	1.46977
5104	1.33203	1.29062	1.0388	1.54985
5108	1.43933	1.11496	1.08011	1.52857
5112	1.29749	1.19259	1.15264	1.49331
5116	1.32537	1.20458	1.14687	1.44852
5120	1.37412	1.23928	1.12064	1.45625
5124	1.2834	1.21206	1.07664	1.51526
5128	1.36103	1.13832	1.1328	1.62884
5132	1.34014	1.16817	1.10916	1.67001
5136	1.37878	1.22696	1.12789	1.76909
5140	1.41535	1.23277	1.19854	1.79792
5144	1.34357	1.19621	1.23684	1.79309
5148	1.41975	1.03977	1.22434	1.66935
5152	1.41271	0.98439	1.01826	1.57293
5156	1.40799	1.06298	1.10808	1.63518
5160	1.40289	0.99513	1.11836	1.63809
5164	1.43492	0.98418	1.03836	1.66141
5168	1.36951	1.01112	1.09465	1.73393
5172	1.41337	1.04295	0.98002	1.56825
5176	1.45669	0.85522	0.96668	1.59824
5180	1.43719	0.91178	0.8982	1.50238
5184	1.41039	0.95863	1.05596	1.3691
5188	1.55697	0.94074	1.09145	1.66114
5192	1.54963	0.86992	1.12145	1.54215
5196	1.4106	0.91137	0.98916	1.53588
5200	1.31933	0.93717	1.06725	1.60678
5204	1.33479	0.94863	1.10649	1.55814
5208	1.31725	0.97777	1.17542	1.35292
5212	1.2306	1.1088	1.19012	1.54223
5216	1.29364	1.13769	1.23606	1.54145
5220	1.34498	1.05222	1.09836	1.68739
5224	1.28776	0.9696	1.02665	1.60934
5228	1.37917	0.8907	1.14552	1.59869
5232	1.32532	0.91087	1.08055	1.53716
5236	1.38945	1.06537	0.96859	1.48529
5240	1.39629	1.14799	1.11672	1.54145
5244	1.43721	1.10281	1.0239	1.5673
5248	1.40341	1.02834	1.08697	1.49906
5252	1.37895	1.08103	1.01474	1.57132
5256	1.39638	1.13848	1.03318	1.53606
5260	1.41267	1.04876	0.95567	1.66334
5264	1.4322	1.12469	1.03025	1.72027
5268	1.45801	1.14237	0.86195	1.64961
5272	1.32654	1.09244	0.94626	1.70086
5276	1.37888	1.07366	1.05162	1.55634
5280	1.2737	1.01629	1.03522	1.5315
5284	1.39042	0.99723	1.02651	1.73914
5288	1.45871	1.08537	1.03816	1.58827
5292	1.44678	0.87879	0.8783	1.64718
5296	1.43352	0.85846	0.9845	1.66914
5300	1.41468	0.89774	1.01454	1.77631
5304	1.50046	0.93692	0.99159	1.72121
5308	1.47409	1.04679	1.18173	1.59391
5312	1.44513	1.02347	1.21366	1.49807
5316	1.4047	1.06856	1.05355	1.68433
5320	1.4725	1.07562	1.16357	1.50838
5324	1.45472	0.95207	1.17806	1.47405
5328	1.42545	1.04814	1.137	1.49829
5332	1.41225	0.98874	1.26935	1.5351
5336	1.48232	1.05334	1.30637	1.51899
5340	1.38886	1.0277	1.15489	1.66085
5344	1.36194	1.0221	1.08106	1.57687
5348	1.47106	1.07445	1.07799	1.59727
5352	1.3599	1.05876	1.17445	1.58191
5356	1.36667	1.08803	1.15657	1.60008
5360	1.40881	1.04131	1.17119	1.68324
5364	1.35069	1.14032	1.1382	1.49195
5368	1.26453	1.14974	1.33245	1.47818
5372	1.35669	1.20667	1.27887	1.55759
5376	1.26021	1.19368	1.43872	1.63996
5380	1.34464	1.06424	1.24418	1.52879
5384	1.34227	1.14681	1.15927	1.63989
5388	1.28118	1.02043	1.10011	1.55194
5392	1.26229	1.1542	1.14893	1.58951
5396	1.27794	1.08055	1.20731	1.47392
5400	1.45415	1.04932	1.29992	1.47369
5404	1.41787	0.97952	1.23469	1.48128
5408	1.4521	1.13123	1.23071	1.52557
5412	1.45702	1.11446	1.23136	1.67827
5416	1.38016	1.1159	1.15216	1.53516
5420	1.35713	1.10291	1.15497	1.62596
5424	1.39994	1.05466	1.05359	1.4322
5428	1.33658	1.05897	1.13255	1.617
5432	1.34863	1.0952	1.26267	1.48785
5436	1.35329	1.07813	1.17388	1.62785
5440	1.39432	0.97118	1.09056	1.68795
5444	1.42023	1.13703	1.22756	1.57326
5448	1.45015	1.12427	1.21329	1.47885
5452	1.49132	1.10954	1.3461	1.54559
5456	1.35932	0.95638	1.28735	1.69143
5460	1.43088	0.98323	1.27145	1.57147
5464	1.36866	1.04721	1.25024	1.62704
5468	1.54255	1.06723	1.32906	1.76132
5472	1.45378	1.06224	1.32479	1.72607
5476	1.46192	1.06244	1.27249	1.69323
5480	1.34063	1.02895	1.22093	1.72223
5484	1.39871	1.11626	1.2391	1.64183
5488	1.47265	1.09971	1.20156	1.58421
5492	1.49525	1.10037	1.26433	1.48523
5496	1.48606	1.09928	1.30182	1.58626
5500	1.45785	1.01103	1.35262	1.51554
5504	1.37331	1.0734	1.43053	1.48679
5508	1.43367	1.0179	1.43231	1.47079
5512	1.42646	0.99889	1.35135	1.48621
5516	1.28046	0.93562	1.36361	1.61701
5520	1.36986	1.05365	1.39834	1.66521
5524	1.39798	1.00258	1.39851	1.64658
5528	1.3955	1.0475	1.33132	1.6267
5532	1.42032	1.00231	1.36449	1.63802
5536	1.39948	0.9747	1.24949	1.68911
5540	1.42663	1.05309	1.30627	1.7149
5544	1.462	1.00423	1.29624	1.64414
5548	1.57698	0.90801	1.24065	1.6194
5552	1.39932	0.92187	1.19831	1.6428
5556	1.33897	0.9927	1.16907	1.7325
5560	1.47611	0.93134	1.1114	1.79565
5564	1.37523	0.93945	1.05375	1.70797
5568	1.3136	0.95441	1.14164	1.6537
5572	1.30795	0.919	1.1244	1.74274
5576	1.32518	0.94501	1.12048	1.81645
5580	1.28003	1.06637	1.143	1.73124
5584	1.32168	0.97748	1.11688	1.58659
5588	1.39771	0.9889	1.17338	1.67397
5592	1.36571	0.94124	0.97841	1.71214
5596	1.36582	0.97474	0.9663	1.74393
5600	1.47862	0.97256	1.05862	1.70101
5604	1.46059	1.06178	1.09749	1.59237
5608	1.40574	1.06207	1.26691	1.5987
5612	1.3992	1.12289	1.12469	1.64598
5616	1.50459	1.04301	1.04142	1.63954
5620	1.58542	1.02394	1.038	1.65921
5624	1.53927	1.09931	1.13271	1.64929
5628	1.48684	1.1074	1.00658	1.66147
5632	1.45156	1.07029	1.11626	1.45627
5636	1.53834	1.00537	1.13675	1.53225
5640	1.53587	1.08624	1.07579	1.50883
5644	1.49943	1.11873	0.87949	1.62206
5648	1.47775	1.03678	1.00226	1.60508
5652	1.41772	1.113	1.01635	1.62504
5656	1.45988	1.0935	1.02482	1.5651
5660	1.39095	0.99501	1.07684	1.4861
5664	1.38883	0.99236	1.07976	1.5403
5668	1.49377	1.01294	0.96355	1.51437
5672	1.45386	0.94867	1.00669	1.61722
5676	1.45499	0.83176	0.93758	1.65109
5680	1.44145	0.82632	0.93765	1.66264
5684	1.43212	0.95342	0.92533	1.73077
5688	1.31357	0.91754	1.03049	1.58529
5692	1.30033	1.01688	1.10992	1.53224
5696	1.31712	1.09203	1.11795	1.60504
5700	1.40151	0.90977	0.96351	1.77181
5704	1.41745	1.05086	0.95523	1.47251
5708	1.45111	1.01238	0.9695	1.6415
5712	1.52546	0.97805	0.94408	1.66294
5716	1.48541	1.05918	0.94216	1.60843
5720	1.43607	0.98896	1.07521	1.56176
5724	1.41654	0.98275	1.02096	1.64656
5728	1.50547	1.03783	1.09451	1.61166
5732	1.50442	1.06616	1.06415	1.57731
5736	1.49078	1.06622	1.03312	1.49783
5740	1.62324	1.04931	0.92006	1.52759
5744	1.46745	1.11716	0.9531	1.45929
5748	1.63174	1.05943	0.96251	1.52128
5752	1.53868	1.02514	1.02683	1.46303
5756	1.47942	1.04734	1.18817	1.4972
5760	1.55291	1.08482	1.01511	1.39363
5764	1.56262	1.07312	1.15418	1.53848
5768	1.61382	1.09585	1.11698	1.54272
5772	1.61557	1.00007	1.19377	1.43617
5776	1.63306	1.03111	1.02945	1.534
5780	1.57434	1.06345	1.13806	1.53713
5784	1.49121	0.95982	1.10757	1.62603
5788	1.66345	1.00073	1.0948	1.5495
5792	1.48159	0.90407	0.99263	1.62265
5796	1.28055	0.97602	1.03421	1.77874
5800	1.28139	0.87939	0.98676	1.63099
5804	1.39447	0.96301	1.05006	1.62755
5808	1.33014	0.92776	1.09816	1.51143
5812	1.30024	0.91039	0.99192	1.63529
5816	1.29492	0.96931	1.11477	1.63857
5820	1.43752	0.82584	1.15078	1.54331
5824	1.34818	0.97095	1.13474	1.5946
5828	1.3972	0.94779	1.16768	1.66466
5832	1.38395	0.8852	1.16872	1.80506
5836	1.39047	0.93036	1.06166	1.65929
5840	1.34754	1.05798	1.18307	1.59156
5844	1.23779	0.98604	1.08841	1.53349
5848	1.3734	0.92995	1.18561	1.51647
5852	1.27043	0.96467	1.21626	1.47015
5856	1.36755	0.96789	1.09359	1.48694
5860	1.32742	0.95542	1.11081	1.59249
5864	1.32023	0.97223	1.09107	1.55381
5868	1.38175	0.9899	1.04121	1.5786
5872	1.43998	1.0992	1.06783	1.61475
5876	1.35629	1.17162	1.15534	1.58222
5880	1.39363	0.94148	1.09287	1.40519
5884	1.44017	1.00957	1.13923	1.45038
5888	1.46396	0.97839	1.13504	1.55423
5892	1.46213	0.95077	1.18635	1.61159
5896	1.34676	0.89489	1.18563	1.65622
5900	1.34275	0.87216	1.2328	1.79755
5904	1.34609	1.03414	1.27751	1.57066
5908	1.15064	0.88956	1.13808	1.64922
5912	1.30799	1.03115	1.23408	1.60901
5916	1.42264	1.02066	1.15269	1.48719
5920	1.3181	0.99799	1.13336	1.55549
5924	1.42954	1.02556	1.08977	1.60463
5928	1.38937	0.97115	1.15965	1.49302
5932	1.35875	1.02307	1.11093	1.56062
5936	1.36451	1.00511	1.12784	1.64747
5940	1.38306	1.02214	1.0916	1.69667
5944	1.38092	0.97675	1.14204	1.7164
5948	1.40197	0.9452	0.98711	1.5843
5952	1.44134	0.89418	1.04064	1.49552
5956	1.54727	0.86515	1.08631	1.69389
5960	1.40683	0.82773	1.19628	1.65958
5964	1.32757	0.94022	1.19231	1.59764
5968	1.331	0.92496	1.04757	1.5246
5972	1.52948	0.93131	1.12703	1.35635
5976	1.4478	0.95565	1.04415	1.43018
5980	1.61045	0.82124	1.23091	1.49831
5984	1.607	0.82279	1.21708	1.52757
5988	1.44214	0.9357	1.19856	1.47754
5992	1.31364	0.83385	1.04078	1.64704
5996	1.32273	0.95694	1.18527	1.56742
6000	1.27447	0.9737	1.06045	1.52502
6004	1.37606	0.90305	1.20023	1.60687
6008	1.42248	0.95279	1.15397	1.53518
6012	1.27161	0.94533	1.06736	1.60043
6016	1.38651	0.97951	1.30766	1.54527
6020	1.34736	1.08757	1.1307	1.45836
6024	1.51308	1.10169	1.17573	1.54547
6028	1.49409	1.12411	1.10452	1.62032
6032	1.45557	1.09025	1.21989	1.57416
6036	1.3433	1.07222	1.13032	1.47072
6040	1.37453	1.1241	1.04319	1.54241
6044	1.45657	1.09702	1.04052	1.56001
6048	1.43694	1.09169	1.11571	1.6787
6052	1.42281	1.10865	1.02469	1.72424
6056	1.3563	1.01515	1.07833	1.68206
6060	1.36315	0.93869	1.13428	1.7162
6064	1.35979	1.05545	1.05174	1.63605
6068	1.39108	0.98212	1.04427	1.7294
6072	1.29033	1.01848	1.0866	1.7166
6076	1.39625	1.07763	0.98636	1.84266
6080	1.44407	1.13742	1.11566	1.87324
6084	1.42082	1.03507	1.19394	1.84326
6088	1.47038	0.99232	1.19807	1.83061
6092	1.43192	1.07404	0.99989	1.73564
6096	1.32988	1.02251	1.03555	1.4874
6100	1.46859	1.05335	1.0278	1.82761
6104	1.43707	1.04929	1.03576	1.66018
6108	1.51306	1.10801	1.17188	1.70761
6112	1.63972	1.10835	1.17719	1.65623
6116	1.69795	1.03552	1.14578	1.49902
6120	1.57146	1.16742	1.09213	1.54213
6124	1.62081	1.1591	1.05825	1.65925
6128	1.45888	1.08856	0.96702	1.59705
6132	1.53055	1.01926	1.01555	1.56464
6136	1.46585	1.12112	1.01941	1.74135
6140	1.64542	1.05147	1.0513	1.6757
6144	1.36744	1.09275	1.12331	1.67325
6148	1.40532	1.13875	1.17062	1.75628
6152	1.39366	1.18917	0.98215	1.81786
6156	1.43915	1.10548	1.11385	1.87327
6160	1.33338	1.1099	1.05456	1.83727
6164	1.36073	1.13032	1.11546	1.93382
6168	1.37223	1.19325	1.23753	1.92415
6172	1.36799	1.13717	1.19094	1.79985
6176	1.3454	1.1469	1.08486	1.82666
6180	1.31232	1.17239	1.05274	1.72875
6184	1.28876	1.2253	1.13253	1.85835
6188	1.37711	1.13937	1.13561	1.82863
6192	1.32026	1.12117	1.03852	1.89828
6196	1.36575	1.0466	0.9422	1.7419
6200	1.29722	1.16853	1.01743	1.86276
6204	1.26861	1.09674	1.00577	1.7641
6208	1.28389	1.09753	0.98912	1.67805
6212	1.28929	1.12305	1.07773	1.66729
6216	1.31616	1.0032	1.04857	1.69498
6220	1.32447	0.96492	1.0362	1.80917
6224	1.34324	1.00681	0.96283	1.89758
6228	1.4776	1.16197	0.92784	1.74638
6232	1.49857	1.01041	0.98332	1.70168
6236	1.55756	1.00258	1.15553	1.67292
6240	1.5483	0.99676	1.01378	1.66745
6244	1.52175	1.01308	0.98805	1.89636
6248	1.5249	0.98476	1.04308	1.91166
6252	1.53039	1.01132	1.19833	1.86545
6256	1.39499	0.97243	1.12178	1.88585
6260	1.38916	0.9133	1.06342	1.9667
6264	1.39683	0.93346	0.98915	1.87158
6268	1.3789	0.96296	0.99507	1.9813
6272	1.45755	0.92016	1.0132	1.82956
6276	1.43913	0.9257	1.07056	1.83809
6280	1.38444	0.99838	1.03483	1.85535
6284	1.40053	1.0694	1.07667	1.92413
6288	1.58576	1.08607	1.0126	1.84044
6292	1.51516	0.95777	1.0526	1.9475
6296	1.5738	1.00927	1.08062	1.93013
6300	1.61268	1.10648	1.02808	1.89538
6304	1.60855	0.92716	1.07234	1.89181
6308	1.74628	0.99251	1.12732	2.069
6312	1.55604	1.05288	1.25501	1.92993
6316	1.53958	0.89214	1.25439	1.79592
6320	1.56438	1.06243	1.13037	2.00043
6324	1.58964	1.09062	1.09719	1.99873
6328	1.59566	1.16966	1.13008	1.8673
6332	1.58345	1.11907	1.10225	1.9301
6336	1.44914	1.04429	1.12195	1.82947
6340	1.3475	1.06778	1.14032	1.83195
6344	1.36704	1.07376	1.24896	1.86944
6348	1.60466	1.19891	1.00572	1.84811
6352	1.62604	1.16419	0.99759	1.74445
6356	1.54412	1.08176	1.01408	1.83564
6360	1.4028	1.09459	1.1812	1.86763
6364	1.50416	1.09883	1.14084	1.76686
6368	1.4435	0.97696	1.22865	1.64664
6372	1.5086	0.97377	1.10653	1.82223
6376	1.39034	0.95976	1.12566	1.7934
6380	1.4185	1.04868	1.08314	1.87402
6384	1.57532	1.19644	1.11477	1.89008
6388	1.58465	1.03315	1.06618	2.00512
6392	1.45523	1.18666	1.13548	1.90015
6396	1.47968	1.1357	1.18801	1.80784
6400	1.52992	1.1904	1.19508	1.89541
6404	1.55866	1.19425	1.17489	2.02055
6408	1.67854	1.0882	1.14558	1.93495
6412	1.51811	1.07228	1.19105	1.95194
6416	1.53424	0.99785	1.13362	1.98033
6420	1.58377	1.11099	1.12956	1.82136
6424	1.64188	1.07841	1.27081	1.89635
6428	1.68771	1.0129	1.07618	1.80091
6432	1.61074	1.05423	1.12211	1.87252
6436	1.62233	1.02681	1.16125	2.04726
6440	1.59982	1.05425	1.21677	2.07996
6444	1.51642	1.12593	1.19944	1.91745
6448	1.65238	1.00466	1.27768	1.89988
6452	1.7258	1.06323	1.2793	1.73549
6456	1.61639	1.11093	1.19631	1.77144
6460	1.67628	1.12584	1.20237	1.87024
6464	1.45214	1.06126	1.342	1.75166
6468	1.45931	1.03788	1.27561	1.77508
6472	1.47338	1.05997	1.15952	1.82186
6476	1.46277	0.97638	1.14024	1.72286
6480	1.46824	1.12463	1.08211	1.83014
6484	1.47774	1.06177	1.18599	1.76014
6488	1.37661	1.09993	1.24083	1.61548
6492	1.5215	1.16602	1.31162	1.76401
6496	1.43874	1.05947	1.30383	1.80864
6500	1.53294	1.17156	1.24199	1.72522
6504	1.5373	1.19498	1.19924	1.90195
6508	1.60947	1.14297	1.17926	1.68396
6512	1.36137	1.07965	1.27849	1.66912
6516	1.41696	0.98282	1.27873	1.75535
6520	1.41389	0.98203	1.3599	1.62742
6524	1.48092	0.94416	1.25181	1.5781
6528	1.45213	0.907	1.29319	1.59488
6532	1.28388	0.96343	1.15996	1.6284
6536	1.33369	1.00882	1.12093	1.49334
6540	1.51492	0.95403	1.15713	1.71265
6544	1.44879	0.94439	1.32919	1.6579
6548	1.39506	1.08586	1.30244	1.72392
6552	1.40529	1.0597	1.37878	1.67742
6556	1.44591	1.02442	1.39727	1.51284
6560	1.34887	1.02095	1.39255	1.66798
6564	1.44713	0.95624	1.43684	1.64444
6568	1.38895	1.03147	1.2565	1.74817
6572	1.35558	1.02904	1.22919	1.69368
6576	1.23491	0.95322	1.31011	1.75351
6580	1.36339	0.9988	1.30148	1.71178
6584	1.31082	1.04239	1.16754	1.68823
6588	1.39035	0.98459	1.24518	1.73709
6592	1.28456	0.9074	1.21518	1.76285
6596	1.2198	0.92369	1.17495	1.678
6600	1.34665	0.95919	1.14681	1.62875
6604	1.32954	1.00335	1.21469	1.68627
6608	1.25914	0.97694	1.26182	1.67006
6612	1.21401	1.00799	1.33213	1.6124
6616	1.21757	0.99092	1.27584	1.58286
6620	1.19227	1.13184	1.33056	1.68797
6624	1.24192	1.12135	1.32797	1.64791
6628	1.28378	1.10865	1.23104	1.73601
6632	1.39355	1.12132	1.20488	1.72166
6636	1.30277	1.13928	1.20173	1.73168
6640	1.40108	1.10081	1.24534	1.73973
6644	1.32181	1.00592	1.27079	1.77822
6648	1.33227	1.02814	1.25138	1.78041
6652	1.35265	1.04074	1.3023	1.92477
6656	1.36892	1.04754	1.36719	1.88022
6660	1.4547	1.04029	1.28107	1.93485
6664	1.48415	1.08133	1.28119	1.82476
6668	1.51075	1.06586	1.22716	1.8286
6672	1.52312	1.08045	1.20235	1.84469
6676	1.59096	1.08643	1.24173	1.79698
6680	1.51328	0.98719	1.16829	1.75601
6684	1.58477	0.96965	1.12637	1.63842
6688	1.52362	0.99741	1.17354	1.65131
6692	1.47699	0.98072	1.31241	1.78809
6696	1.4114	1.04035	1.3119	1.68352
6700	1.5076	1.00781	1.32574	1.66676
6704	1.46133	1.0354	1.28866	1.73486
6708	1.47684	1.12725	1.32515	1.70045
6712	1.55408	1.06993	1.31231	1.78106
6716	1.50648	1.09118	1.26465	1.60696
6720	1.51313	1.13833	1.23313	1.64385
6724	1.4808	1.11012	1.16259	1.55096
6728	1.53201	0.96667	1.15795	1.62325
6732	1.48923	1.04759	1.21606	1.72688
6736	1.48033	1.09912	1.25421	1.72292
6740	1.45259	1.14671	1.17528	1.8161
6744	1.34239	1.1696	1.28065	1.789
6748	1.38475	1.0457	1.29002	1.74721
6752	1.33623	1.09334	1.21302	1.7168
6756	1.50314	1.11701	1.17077	1.66963
6760	1.39017	0.99131	1.14949	1.7598
6764	1.42739	1.00391	1.19989	1.82494
6768	1.43771	1.02219	1.26784	1.71757
6772	1.3799	0.98713	1.16566	1.71395
6776	1.45288	1.03932	1.29771	1.66335
6780	1.29957	1.09615	1.16226	1.62321
6784	1.31736	0.98029	1.20392	1.61402
6788	1.16954	0.93695	1.15284	1.72094
6792	1.36101	1.02881	1.13596	1.82212
6796	1.48766	1.01395	1.22125	1.76494
6800	1.47384	1.14197	1.19197	1.69253
6804	1.66103	0.95524	1.18139	1.65278
6808	1.69943	0.94089	1.14986	1.80074
6812	1.63937	0.96635	1.182	1.64432
6816	1.70259	0.98691	1.16578	1.91261
6820	1.52628	1.05311	1.1299	1.86464
6824	1.7296	1.10883	1.27575	1.69578
6828	1.67959	1.11715	1.28043	1.67602
6832	1.63539	1.14242	1.25253	1.79294
6836	1.60909	1.16306	1.29935	1.71571
6840	1.68452	1.19962	1.28953	1.83847
6844	1.70666	1.26736	1.32582	1.8441
6848	1.6701	1.18046	1.26735	1.77979
6852	1.67286	0.99066	1.24959	1.86678
6856	1.59345	1.22968	1.27582	1.84708
6860	1.58694	1.15465	1.20948	1.72717
6864	1.54654	1.15987	1.26181	1.91269
6868	1.47596	1.05202	1.36057	1.86202
6872	1.58558	1.14122	1.3981	1.85875
6876	1.58423	1.09667	1.46316	1.77586
6880	1.60442	1.16585	1.34762	1.73594
6884	1.63191	1.15688	1.28979	1.60378
6888	1.76019	1.25344	1.28466	1.66732
6892	1.73485	1.20192	1.28184	1.61182
6896	1.6272	1.28999	1.34844	1.704
6900	1.73002	1.13706	1.37508	1.64281
6904	1.77182	1.26877	1.28001	1.68843
6908	1.72835	1.3301	1.15007	1.72456
6912	1.59906	1.20858	1.22274	1.75376
6916	1.61717	1.29167	1.3192	1.66756
6920	1.62054	1.40497	1.31417	1.62797
6924	1.63376	1.27797	1.17765	1.63372
6928	1.51445	1.34925	1.15475	1.71341
6932	1.6253	1.32153	1.1604	1.92399
6936	1.43341	1.32843	1.287	1.80537
6940	1.48967	1.35099	1.25765	1.8203
6944	1.44489	1.37056	1.26256	1.73969
6948	1.44115	1.30153	1.25939	1.66602
6952	1.30271	1.22274	1.12383	1.70018
6956	1.38153	1.05608	1.18001	1.86199
6960	1.4098	0.95077	1.23312	1.72721
6964	1.38422	1.01425	1.20366	1.76246
6968	1.4747	1.02842	1.29993	1.81333
6972	1.36162	1.08237	1.26487	1.98026
6976	1.37157	1.10805	1.28103	1.86424
6980	1.47507	1.09371	1.28572	1.68326
6984	1.52305	1.15429	1.31005	1.73787
6988	1.43489	1.11306	1.33496	1.78976
6992	1.44871	1.06493	1.27308	1.75299
6996	1.32638	1.12434	1.4603	1.57022
7000	1.23841	1.13986	1.22842	1.77209
7004	1.2617	1.04255	1.25289	1.69489
7008	1.28001	1.19467	1.36299	1.87108
7012	1.27991	1.23081	1.34835	1.84901
7016	1.35498	1.19989	1.1282	1.70237
7020	1.2526	1.20169	1.17186	1.70965
7024	1.35602	1.16793	1.11498	1.73045
7028	1.33022	1.1629	1.26056	1.63516
7032	1.22211	1.08587	1.36024	1.59408
7036	1.39321	1.23072	1.38367	1.69865
7040	1.26283	1.12536	1.37703	1.79938
7044	1.15136	0.96861	1.31143	1.74035
7048	1.20273	1.12386	1.21834	1.78432
7052	1.1619	1.13113	1.30831	1.8024
7056	1.20334	1.19558	1.23773	1.74918
7060	1.25752	1.0327	1.23654	1.78262
7064	1.34136	1.12156	1.12288	1.774
7068	1.27567	1.09902	1.07478	1.61449
7072	1.19619	1.03167	1.14971	1.68264
7076	1.28669	1.05136	1.31124	1.6209
7080	1.31269	1.04276	1.20124	1.72621
7084	1.33775	1.06855	1.17309	1.70769
7088	1.33346	1.17413	1.06935	1.69694
7092	1.49877	1.13828	1.19984	1.74539
7096	1.40926	1.14473	1.16166	1.7275
7100	1.35595	1.02913	1.16968	1.72157
7104	1.35505	1.00386	1.18311	1.75946
7108	1.38202	1.01602	1.19116	1.77916
7112	1.28803	0.95685	1.30198	1.79452
7116	1.18351	1.0525	1.20434	1.65809
7120	1.21085	0.98277	1.16594	1.7708
7124	1.26667	1.01853	1.24935	1.68551
7128	1.29797	0.95982	1.25217	1.76415
7132	1.28469	0.92811	1.26202	1.78959
7136	1.25389	0.94933	1.22433	1.71437
7140	1.33943	1.03071	1.14141	1.66925
7144	1.3492	1.1248	1.17103	1.68535
7148	1.36531	1.05175	1.20261	1.75586
7152	1.4226	1.04858	1.09955	1.75538
7156	1.36781	1.1026	1.2134	1.80766
7160	1.46421	1.14725	1.06951	1.61107
7164	1.27463	1.22439	1.15511	1.78511
7168	1.23281	1.11018	1.12593	1.71847
7172	1.2408	1.12426	1.15767	1.78313
7176	1.24459	1.02857	1.12851	1.77507
7180	1.25587	1.08609	1.1924	1.64037
7184	1.19388	1.25149	1.12513	1.60717
7188	1.27296	1.27027	1.1954	1.70236
7192	1.27958	1.26064	1.08652	1.70243
7196	1.17935	1.22954	1.14866	1.61309
7200	1.13394	1.30945	1.1471	1.5869
7204	1.22467	1.21104	1.11812	1.68347
7208	1.17731	1.33505	1.20507	1.65342
7212	1.16389	1.24942	1.20577	1.64773
7216	1.22183	1.15835	1.29264	1.64891
7220	1.31375	1.28575	1.20854	1.71423
7224	1.25254	1.19706	1.18291	1.70039
7228	1.33589	1.0494	1.12903	1.64055
7232	1.33634	1.22385	1.25936	1.71224
7236	1.33014	1.15916	1.12507	1.60782
7240	1.39883	0.99181	1.21985	1.60745
7244	1.29743	0.96964	1.19585	1.57734
7248	1.26879	1.06216	1.18515	1.57153
7252	1.35382	1.03508	1.21001	1.64878
7256	1.38579	0.98486	1.07958	1.70504
7260	1.4225	1.0494	1.17331	1.78938
7264	1.45181	1.10726	1.1508	1.89259
7268	1.18672	1.11402	1.15656	1.91307
7272	1.26875	1.10632	1.19344	1.67651
7276	1.34014	1.18608	1.17472	1.72484
7280	1.24913	1.32319	1.11811	1.74055
7284	1.31374	1.23153	1.12659	1.62714
7288	1.32891	1.10806	1.14028	1.74068
7292	1.26798	1.11938	1.27839	1.81792
7296	1.19617	1.06565	1.06372	1.80549
7300	1.19215	1.11787	1.19026	1.79218
7304	1.30116	1.14657	1.17363	1.78991
7308	1.32166	1.08475	1.23339	1.76171
7312	1.30084	1.28116	1.21928	1.90337
7316	1.52712	1.1321	1.27719	1.72936
7320	1.42499	1.10259	1.35471	1.72626
7324	1.35196	1.07148	1.37151	1.80964
7328	1.20567	1.07669	1.39031	1.9722
7332	1.26257	1.12902	1.34822	1.86187
7336	1.37362	1.00248	1.38355	1.87772
7340	1.23748	1.02976	1.21751	1.80368
7344	1.29662	0.98329	1.20601	1.8178
7348	1.26974	1.08606	1.1888	1.82888
7352	1.36769	1.05881	1.19969	1.80434
7356	1.27551	1.10168	1.18146	1.76087
7360	1.30162	1.09316	1.23	1.63098
7364	1.33918	1.04169	1.31347	1.803
7368	1.18924	1.00814	1.1802	1.79437
7372	1.21737	1.0432	1.28267	1.83563
7376	1.23461	1.08591	1.263	1.77184
7380	1.22951	1.09282	1.1796	1.79299
7384	1.23323	1.07091	1.08346	1.79365
7388	1.20404	1.01889	1.15925	1.76024
7392	1.24171	0.98411	1.29472	1.85542
7396	1.28522	1.0376	1.38636	1.80802
7400	1.29429	1.15416	1.36179	1.75647
7404	1.37641	1.03967	1.28927	1.74717
7408	1.23764	0.96981	1.23158	1.8086
7412	1.34029	0.97267	1.24385	1.76721
7416	1.31213	1.07029	1.39111	1.87003
7420	1.34514	1.0697	1.2446	1.86024
7424	1.18078	0.95219	1.15697	1.9237
7428	1.19711	0.96273	1.13648	1.8997
7432	1.26659	1.00269	1.29317	1.81509
7436	1.23436	1.01258	1.25645	1.82276
7440	1.12955	1.08352	1.25393	1.6873
7444	1.3932	0.96091	1.18356	1.82225
7448	1.23463	0.98814	1.2906	1.78223
7452	1.29217	0.95551	1.11162	1.88447
7456	1.34946	0.98197	1.10712	1.76984
7460	1.3234	0.97904	1.10302	1.85031
7464	1.31234	1.13264	1.26394	1.78917
7468	1.41377	0.97512	1.24349	1.71149
7472	1.49158	1.00852	1.28538	1.68472
7476	1.53789	0.96632	1.17835	1.70829
7480	1.38085	0.99675	1.25147	1.80214
7484	1.3282	0.98958	1.0874	1.81228
7488	1.26034	1.10737	1.14815	1.76016
7492	1.26978	1.12721	1.16597	1.69397
7496	1.37775	1.05928	1.20734	1.59405
7500	1.24536	1.1054	1.29491	1.72635
7504	1.35046	1.08214	1.24054	1.71155
7508	1.44559	1.00531	1.30241	1.74726
7512	1.31811	0.9533	1.2717	1.69555
7516	1.2586	0.99283	1.2925	1.69662
7520	1.27598	0.9973	1.29604	1.79067
7524	1.2805	1.00612	1.13908	1.87728
7528	1.25132	1.03107	1.2843	1.68798
7532	1.22756	1.15457	1.28994	1.86895
7536	1.45001	1.09053	1.11975	1.83629
7540	1.26965	0.97553	1.18165	1.76728
7544	1.32592	0.95153	1.17845	1.74914
7548	1.3215	0.93588	1.29097	1.74512
7552	1.26364	1.0044	1.41641	1.72725
7556	1.22744	1.03709	1.33572	1.65084
7560	1.22849	1.02107	1.34454	1.65295
7564	1.24363	1.06332	1.30782	1.56713
7568	1.33131	0.99437	1.19038	1.56481
7572	1.38452	1.06871	1.22289	1.52676
7576	1.39894	1.11205	1.14641	1.55766
7580	1.2969	1.06148	1.17645	1.62397
7584	1.22872	1.07207	1.24916	1.73186
7588	1.345	1.11753	1.17843	1.91315
7592	1.3642	1.13315	1.23044	1.86683
7596	1.48575	1.09402	1.19359	1.80144
7600	1.43667	1.07692	1.08016	1.74022
7604	1.47068	1.15304	1.20468	1.75674
7608	1.4143	1.18184	1.23787	1.81751
7612	1.43427	1.14818	1.21451	1.86169
7616	1.29625	1.04461	1.30807	1.86981
7620	1.33304	1.08383	1.12526	1.89485
7624	1.42892	1.08748	1.22269	1.80427
7628	1.33132	1.10193	1.16629	1.78515
7632	1.3017	1.02256	1.035	1.74334
7636	1.35357	1.05482	1.09248	1.83469
7640	1.3511	1.10362	1.15771	2.00302
7644	1.37319	0.98497	1.14358	1.87139
7648	1.36678	1.0183	1.11728	1.89366
7652	1.37665	1.00398	1.18132	1.83767
7656	1.55036	1.03016	1.13453	1.88239
7660	1.53075	1.01482	1.10325	1.86858
7664	1.5465	0.97042	1.09083	1.99234
7668	1.48076	1.0781	1.08827	2.014
7672	1.34859	1.02014	1.02409	2.0367
7676	1.33615	0.98494	1.21467	2.00648
7680	1.33122	1.16896	1.06427	1.93058
7684	1.23332	1.12336	1.12496	1.96231
7688	1.20831	1.09555	1.15742	1.95412
7692	1.27474	1.10901	1.14082	1.86142
7696	1.27326	1.11501	1.21118	1.88904
7700	1.25261	1.05635	1.23454	1.72191
7704	1.17899	1.10621	1.29926	1.77079
7708	1.24211	1.12334	1.25181	1.85118
7712	1.15786	1.09866	1.19056	1.96339
7716	1.29846	1.1441	1.12416	1.98834
7720	1.23988	1.05333	1.31561	2.10403
7724	1.08777	0.99386	1.23605	2.08707
7728	1.20293	1.05374	1.13473	2.18217
7732	1.27261	1.1008	1.27367	2.26611
7736	1.16483	1.10191	1.12422	2.35976
7740	1.21419	1.10628	1.08521	2.27268
7744	1.06318	1.07759	1.0454	2.14417
7748	1.12906	1.1218	1.24016	2.17806
7752	1.15859	1.04896	1.20903	2.23586
7756	1.2678	1.20168	1.15471	2.18494
7760	1.2161	1.15989	1.2606	2.07296
7764	1.21968	1.17511	1.16935	2.06998
7768	1.28443	1.20756	1.18126	2.16353
7772	1.22353	1.26249	1.15996	2.19992
7776	1.28742	1.23849	1.17561	2.15007
7780	1.26779	1.1862	1.2327	2.13191
7784	1.17335	1.04638	1.24282	2.18142
7788	1.26428	1.09509	1.31381	2.10893
7792	1.42877	1.04183	1.22861	2.01513
7796	1.39165	1.09523	1.26181	2.03024
7800	1.36228	1.07444	1.2518	2.12625
7804	1.36805	1.19873	1.20229	1.95685
7808	1.28761	1.22347	1.17817	1.88583
7812	1.39446	0.98441	1.29745	1.92903
7816	1.35209	1.11116	1.26226	1.89633
7820	1.31406	1.0242	1.19721	1.89837
7824	1.26775	1.13318	1.17431	2.04802
7828	1.24754	1.14301	1.18186	2.05198
7832	1.2826	1.23403	1.26988	2.01628
7836	1.22962	1.2606	1.11319	2.06543
7840	1.19674	1.16061	1.25078	1.96014
7844	1.28398	1.10279	1.29617	2.12065
7848	1.2523	1.09436	1.25463	2.0092
7852	1.25824	1.08503	1.26254	1.90853
7856	1.29693	1.03532	1.25848	2.0317
7860	1.19562	1.00666	1.24237	2.1214
7864	1.2817	1.05273	1.36299	2.01593
7868	1.26944	1.04231	1.21572	2.04097
7872	1.29589	1.0759	1.1737	1.94045
7876	1.36883	1.10311	1.01199	1.88011
7880	1.43044	1.13234	0.98507	1.87972
7884	1.33789	1.13064	1.09724	1.8892
7888	1.27667	1.09922	1.18588	1.95443
7892	1.28612	1.06189	1.26426	2.01881
7896	1.25997	1.09415	1.10962	1.80876
7900	1.13095	1.08739	1.19929	1.93686
7904	1.27056	1.06876	1.33648	1.92238
7908	1.19937	1.11197	1.36172	1.86929
7912	1.3095	1.06777	1.31082	1.96808
7916	1.07508	1.11817	1.33445	1.96261
7920	1.19562	1.21979	1.29291	1.80862
7924	1.12213	1.26661	1.25789	2.01798
7928	1.12722	1.12592	1.23874	2.0831
7932	1.25795	1.22147	1.27895	1.96669
7936	1.18516	1.08771	1.14689	2.04184
7940	1.19033	1.00231	1.25506	2.10632
7944	1.27465	1.06401	1.1764	2.12498
7948	1.29996	1.07956	1.07309	2.05439
7952	1.24986	1.17347	1.03512	2.19522
7956	1.23851	1.10594	1.09491	2.0119
7960	1.20948	1.05455	1.085	1.91582
7964	1.08452	0.88458	0.99353	1.89073
7968	1.2004	0.92603	1.07627	1.96339
7972	1.22772	1.03658	1.13484	1.91342
7976	1.23783	1.0433	1.21709	2.20281
7980	1.20136	1.15256	1.08726	2.02142
7984	1.22884	1.09895	1.20885	2.03664
7988	1.33668	1.13931	1.13822	2.19393
7992	1.39544	1.15909	1.21961	2.02641
7996	1.29625	1.10487	1.12995	1.98274
[truncated: 13,001 more rows]
