# Supplementary material for: Probing Difference in Binding Modes of Inhibitors to MDMX by Molecular Dynamics Simulations and Different Free Energy Methods
Source: PLoS One. 2015 Oct 29;10(10):e0141409. doi: 10.1371/journal.pone.0141409 (PMC4625964; doi:10.1371/journal.pone.0141409)
Supplement: S2 Fig — (DAT) [file pone.0141409.s002.dat]

	WW8	3eqy	3jzo	wk23
25	1.73427	1.67193	1.72065	1.46352
26	0.96803	0.82334	0.97176	0.79015
27	0.63544	0.59912	0.64882	0.60574
28	0.5598	0.64036	0.56903	0.59966
29	0.50863	0.49707	0.51023	0.49456
30	0.52436	0.49818	0.50727	0.50206
31	0.61223	0.53722	0.56981	0.55713
32	0.67171	0.59325	0.65193	0.62685
33	0.51768	0.44414	0.50222	0.49383
34	0.46353	0.40918	0.46319	0.46271
35	0.57342	0.48973	0.57564	0.55837
36	0.52447	0.48495	0.52955	0.51265
37	0.47351	0.40508	0.45274	0.46987
38	0.59683	0.46983	0.52044	0.54512
39	0.66799	0.55282	0.61787	0.62069
40	0.64659	0.54507	0.61575	0.61738
41	0.76303	0.63397	0.6728	0.70722
42	0.69123	0.58834	0.61354	0.67386
43	0.93834	0.83633	0.86833	0.94812
44	0.92584	0.82688	0.81408	0.89227
45	0.78734	0.76379	0.79535	0.77095
46	0.69706	0.66367	0.71874	0.65932
47	0.58772	0.48182	0.60337	0.53193
48	0.63778	0.48832	0.63946	0.57463
49	0.71642	0.53936	0.66549	0.60443
50	0.77197	0.59745	0.73245	0.65754
51	0.59789	0.45637	0.55788	0.52735
52	0.52119	0.38755	0.45736	0.4545
53	0.6269	0.4428	0.55577	0.50142
54	0.62231	0.42922	0.5475	0.50533
55	0.52947	0.38053	0.49355	0.4665
56	0.5723	0.40532	0.54286	0.52189
57	0.6756	0.42982	0.5614	0.56268
58	0.66732	0.4175	0.53497	0.52552
59	0.58805	0.40898	0.50017	0.47884
60	0.58881	0.40887	0.4846	0.47668
61	0.71639	0.49934	0.57994	0.56675
62	0.81085	0.61368	0.67608	0.67036
63	0.76931	0.63123	0.66616	0.68472
64	0.71917	0.5749	0.62772	0.63129
65	0.5889	0.45165	0.52484	0.51413
66	0.68709	0.48147	0.59677	0.59925
67	0.85887	0.57352	1.01893	0.78217
68	1.38701	0.99071	1.86142	1.5553
69	1.55731	1.01855	2.11273	1.27122
70	1.46559	0.94157	1.31718	1.43581
71	1.50318	0.75962	1.23105	1.33741
72	1.23881	0.57292	1.00954	0.86673
73	0.82827	0.44741	0.65598	0.61202
74	0.66184	0.41077	0.50297	0.51969
75	0.62	0.47938	0.50921	0.5663
76	0.80857	0.48212	0.59192	0.89366
77	0.99405	0.62071	0.70055	1.06201
78	2.03087	0.76163	1.10962	1.79052
79	1.2605	0.91457	0.89555	1.06795
80	0.79953	0.7346	0.76239	0.74811
81	0.59879	0.52701	0.60765	0.62323
82	0.67604	0.4964	0.59574	0.6113
83	0.7734	0.60323	0.68325	0.70434
84	0.68373	0.57791	0.68614	0.75131
85	0.67051	0.5444	0.6781	0.72095
86	0.83013	0.64344	0.75929	0.73224
87	0.881	0.58812	0.69312	0.68315
88	0.88863	0.49717	0.6123	0.66858
89	1.01614	0.52807	0.58133	0.7308
90	1.0432	0.51614	0.61885	0.70995
91	1.28215	0.53165	0.70347	0.85611
92	1.45824	0.57415	0.81815	0.96551
93	1.31852	0.60219	0.74994	0.99228
94	1.65175	0.55328	0.80901	1.00864
95	1.55763	0.59049	0.82648	0.97472
96	1.48318	0.63951	0.80843	0.83078
97	1.3552	0.57146	0.73956	0.81828
98	1.05235	0.48304	0.65277	0.67764
99	0.98409	0.48198	0.6616	0.6698
100	0.96204	0.51203	0.62273	0.69581
101	0.77973	0.47085	0.53748	0.56113
102	0.71791	0.44435	0.61223	0.52962
103	0.83488	0.52951	0.72506	0.63832
104	0.78703	0.50419	0.617	0.59993
105	0.63084	0.53471	0.57135	0.51973
106	0.74737	0.7463	0.79432	0.66065
107	1.01612	1.58416	1.0934	1.21822
