# Supplementary material for: Probing Difference in Binding Modes of Inhibitors to MDMX by Molecular Dynamics Simulations and Different Free Energy Methods
Source: PLoS One. 2015 Oct 29;10(10):e0141409. doi: 10.1371/journal.pone.0141409 (PMC4625964; doi:10.1371/journal.pone.0141409)
Supplement: S3 Fig — (ZIP) [file pone.0141409.s003.zip]

Archive with 4 entries (3 files):
- corrdat/
- corrdat/3eqy-corr.dat
- corrdat/3jzo-corr.dat
- corrdat/ww8-corr.dat
