# Supplementary material for: Probing Difference in Binding Modes of Inhibitors to MDMX by Molecular Dynamics Simulations and Different Free Energy Methods
Source: PLoS One. 2015 Oct 29;10(10):e0141409. doi: 10.1371/journal.pone.0141409 (PMC4625964; doi:10.1371/journal.pone.0141409)
Supplement: S3 Fig — (ZIP) [file pone.0141409.s003.zip › corrdat/3eqy-corr.dat]

1	1	1.000000
1	2	0.589000
1	3	0.222000
1	4	0.030000
1	5	-0.077000
1	6	-0.102000
1	7	-0.110000
1	8	-0.125000
1	9	-0.142000
1	10	-0.123000
1	11	-0.136000
1	12	-0.156000
1	13	-0.172000
1	14	-0.151000
1	15	-0.147000
1	16	-0.149000
1	17	-0.096000
1	18	-0.105000
1	19	-0.053000
1	20	-0.058000
1	21	0.006000
1	22	-0.015000
1	23	0.058000
1	24	0.071000
1	25	-0.023000
1	26	-0.072000
1	27	-0.088000
1	28	-0.114000
1	29	-0.132000
1	30	-0.149000
1	31	-0.165000
1	32	-0.133000
1	33	-0.134000
1	34	-0.125000
1	35	-0.071000
1	36	-0.052000
1	37	-0.055000
1	38	-0.044000
1	39	-0.020000
1	40	-0.011000
1	41	0.021000
1	42	0.010000
1	43	0.019000
1	44	0.010000
1	45	-0.010000
1	46	-0.018000
1	47	-0.020000
1	48	-0.155000
1	49	0.005000
1	50	0.036000
1	51	0.013000
1	52	0.058000
1	53	0.069000
1	54	0.080000
1	55	0.026000
1	56	0.070000
1	57	0.032000
1	58	0.103000
1	59	0.112000
1	60	-0.011000
1	61	-0.041000
1	62	0.066000
1	63	0.118000
1	64	0.113000
1	65	0.108000
1	66	0.083000
1	67	-0.011000
1	68	-0.154000
1	69	-0.166000
1	70	-0.137000
1	71	-0.144000
1	72	-0.129000
1	73	-0.099000
1	74	-0.133000
1	75	-0.149000
1	76	-0.130000
1	77	-0.135000
1	78	-0.133000
1	79	-0.080000
1	80	-0.134000
1	81	-0.106000
1	82	-0.081000
1	83	-0.048000
2	1	0.589000
2	2	1.000000
2	3	0.547000
2	4	0.327000
2	5	0.055000
2	6	-0.007000
2	7	-0.061000
2	8	-0.163000
2	9	-0.187000
2	10	-0.146000
2	11	-0.227000
2	12	-0.235000
2	13	-0.186000
2	14	-0.234000
2	15	-0.258000
2	16	-0.236000
2	17	-0.154000
2	18	-0.113000
2	19	-0.094000
2	20	-0.016000
2	21	0.128000
2	22	0.220000
2	23	0.325000
2	24	0.233000
2	25	0.066000
2	26	-0.013000
2	27	-0.012000
2	28	-0.094000
2	29	-0.147000
2	30	-0.158000
2	31	-0.197000
2	32	-0.163000
2	33	-0.143000
2	34	-0.154000
2	35	-0.143000
2	36	-0.105000
2	37	-0.088000
2	38	-0.048000
2	39	0.002000
2	40	-0.029000
2	41	0.023000
2	42	-0.024000
2	43	0.070000
2	44	0.031000
2	45	0.049000
2	46	0.071000
2	47	0.057000
2	48	-0.046000
2	49	0.065000
2	50	0.042000
2	51	0.089000
2	52	0.137000
2	53	0.126000
2	54	0.105000
2	55	0.042000
2	56	-0.024000
2	57	-0.009000
2	58	0.094000
2	59	0.028000
2	60	-0.104000
2	61	-0.120000
2	62	-0.016000
2	63	0.106000
2	64	0.106000
2	65	0.051000
2	66	0.017000
2	67	-0.035000
2	68	-0.095000
2	69	-0.127000
2	70	-0.170000
2	71	-0.213000
2	72	-0.227000
2	73	-0.181000
2	74	-0.234000
2	75	-0.267000
2	76	-0.214000
2	77	-0.193000
2	78	-0.189000
2	79	-0.090000
2	80	-0.115000
2	81	-0.040000
2	82	-0.062000
2	83	-0.138000
3	1	0.222000
3	2	0.547000
3	3	1.000000
3	4	0.748000
3	5	0.333000
3	6	0.159000
3	7	0.039000
3	8	-0.064000
3	9	-0.110000
3	10	-0.102000
3	11	-0.219000
3	12	-0.253000
3	13	-0.111000
3	14	-0.197000
3	15	-0.256000
3	16	-0.231000
3	17	-0.177000
3	18	-0.068000
3	19	-0.037000
3	20	-0.033000
3	21	0.165000
3	22	0.322000
3	23	0.334000
3	24	0.264000
3	25	0.154000
3	26	0.021000
3	27	0.006000
3	28	-0.022000
3	29	-0.110000
3	30	-0.129000
3	31	-0.186000
3	32	-0.168000
3	33	-0.157000
3	34	-0.164000
3	35	-0.201000
3	36	-0.164000
3	37	-0.093000
3	38	-0.073000
3	39	-0.023000
3	40	-0.025000
3	41	0.027000
3	42	0.031000
3	43	0.116000
3	44	0.088000
3	45	0.092000
3	46	0.105000
3	47	0.050000
3	48	-0.068000
3	49	0.089000
3	50	0.043000
3	51	0.038000
3	52	0.063000
3	53	0.022000
3	54	-0.068000
3	55	-0.091000
3	56	0.048000
3	57	0.053000
3	58	0.010000
3	59	-0.099000
3	60	-0.126000
3	61	-0.083000
3	62	-0.119000
3	63	0.013000
3	64	0.026000
3	65	-0.007000
3	66	-0.016000
3	67	-0.034000
3	68	-0.089000
3	69	-0.054000
3	70	-0.136000
3	71	-0.188000
3	72	-0.197000
3	73	-0.102000
3	74	-0.194000
3	75	-0.258000
3	76	-0.120000
3	77	-0.046000
3	78	-0.175000
3	79	-0.069000
3	80	0.015000
3	81	0.169000
3	82	-0.047000
3	83	-0.326000
4	1	0.030000
4	2	0.327000
4	3	0.748000
4	4	1.000000
4	5	0.501000
4	6	0.262000
4	7	0.115000
4	8	-0.027000
4	9	-0.042000
4	10	-0.025000
4	11	-0.165000
4	12	-0.241000
4	13	-0.013000
4	14	-0.133000
4	15	-0.225000
4	16	-0.197000
4	17	-0.131000
4	18	0.019000
4	19	0.030000
4	20	0.057000
4	21	0.263000
4	22	0.364000
4	23	0.280000
4	24	0.131000
4	25	0.054000
4	26	-0.080000
4	27	-0.068000
4	28	-0.049000
4	29	-0.142000
4	30	-0.162000
4	31	-0.175000
4	32	-0.132000
4	33	-0.130000
4	34	-0.155000
4	35	-0.177000
4	36	-0.131000
4	37	-0.072000
4	38	-0.080000
4	39	-0.034000
4	40	-0.047000
4	41	0.002000
4	42	0.037000
4	43	0.129000
4	44	0.107000
4	45	0.128000
4	46	0.148000
4	47	0.093000
4	48	-0.030000
4	49	0.121000
4	50	0.047000
4	51	0.011000
4	52	0.045000
4	53	-0.028000
4	54	-0.134000
4	55	-0.147000
4	56	-0.022000
4	57	0.013000
4	58	-0.016000
4	59	-0.159000
4	60	-0.161000
4	61	-0.078000
4	62	-0.119000
4	63	0.019000
4	64	0.002000
4	65	0.000000
4	66	0.005000
4	67	-0.003000
4	68	-0.040000
4	69	-0.028000
4	70	-0.105000
4	71	-0.183000
4	72	-0.183000
4	73	-0.103000
4	74	-0.187000
4	75	-0.249000
4	76	-0.110000
4	77	-0.031000
4	78	-0.139000
4	79	-0.067000
4	80	0.043000
4	81	0.219000
4	82	-0.030000
4	83	-0.368000
5	1	-0.077000
5	2	0.055000
5	3	0.333000
5	4	0.501000
5	5	1.000000
5	6	0.711000
5	7	0.473000
5	8	0.320000
5	9	0.332000
5	10	0.340000
5	11	0.118000
5	12	0.145000
5	13	0.138000
5	14	-0.028000
5	15	-0.055000
5	16	-0.084000
5	17	-0.155000
5	18	-0.129000
5	19	-0.146000
5	20	-0.038000
5	21	0.075000
5	22	0.095000
5	23	0.072000
5	24	-0.003000
5	25	-0.046000
5	26	-0.085000
5	27	-0.070000
5	28	-0.086000
5	29	-0.157000
5	30	-0.136000
5	31	-0.148000
5	32	-0.148000
5	33	-0.117000
5	34	-0.126000
5	35	-0.183000
5	36	-0.131000
5	37	-0.054000
5	38	-0.084000
5	39	-0.098000
5	40	-0.069000
5	41	-0.073000
5	42	-0.014000
5	43	0.112000
5	44	0.115000
5	45	0.112000
5	46	0.149000
5	47	0.126000
5	48	0.050000
5	49	0.126000
5	50	0.006000
5	51	-0.041000
5	52	-0.147000
5	53	-0.136000
5	54	-0.256000
5	55	-0.255000
5	56	-0.022000
5	57	-0.098000
5	58	-0.215000
5	59	-0.278000
5	60	-0.258000
5	61	-0.184000
5	62	-0.224000
5	63	-0.047000
5	64	-0.114000
5	65	-0.078000
5	66	-0.037000
5	67	0.040000
5	68	0.010000
5	69	0.076000
5	70	-0.098000
5	71	-0.189000
5	72	-0.240000
5	73	-0.227000
5	74	-0.226000
5	75	-0.231000
5	76	-0.187000
5	77	-0.108000
5	78	-0.106000
5	79	-0.029000
5	80	0.085000
5	81	0.446000
5	82	0.350000
5	83	0.056000
6	1	-0.102000
6	2	-0.007000
6	3	0.159000
6	4	0.262000
6	5	0.711000
6	6	1.000000
6	7	0.746000
6	8	0.512000
6	9	0.467000
6	10	0.422000
6	11	0.244000
6	12	0.250000
6	13	0.146000
6	14	0.032000
6	15	0.022000
6	16	-0.046000
6	17	-0.142000
6	18	-0.151000
6	19	-0.164000
6	20	-0.041000
6	21	0.027000
6	22	0.010000
6	23	0.008000
6	24	-0.084000
6	25	-0.107000
6	26	-0.166000
6	27	-0.144000
6	28	-0.103000
6	29	-0.187000
6	30	-0.196000
6	31	-0.159000
6	32	-0.143000
6	33	-0.129000
6	34	-0.143000
6	35	-0.179000
6	36	-0.129000
6	37	-0.057000
6	38	-0.095000
6	39	-0.120000
6	40	-0.083000
6	41	-0.089000
6	42	0.003000
6	43	0.143000
6	44	0.158000
6	45	0.161000
6	46	0.189000
6	47	0.215000
6	48	0.133000
6	49	0.161000
6	50	0.008000
6	51	-0.080000
6	52	-0.212000
6	53	-0.203000
6	54	-0.337000
6	55	-0.310000
6	56	-0.058000
6	57	-0.140000
6	58	-0.304000
6	59	-0.363000
6	60	-0.285000
6	61	-0.196000
6	62	-0.279000
6	63	-0.106000
6	64	-0.195000
6	65	-0.120000
6	66	-0.043000
6	67	0.080000
6	68	0.065000
6	69	0.145000
6	70	-0.024000
6	71	-0.140000
6	72	-0.209000
6	73	-0.218000
6	74	-0.201000
6	75	-0.185000
6	76	-0.163000
6	77	-0.090000
6	78	-0.078000
6	79	0.007000
6	80	0.116000
6	81	0.466000
6	82	0.347000
6	83	0.113000
7	1	-0.110000
7	2	-0.061000
7	3	0.039000
7	4	0.115000
7	5	0.473000
7	6	0.746000
7	7	1.000000
7	8	0.679000
7	9	0.558000
7	10	0.575000
7	11	0.447000
7	12	0.377000
7	13	0.240000
7	14	0.161000
7	15	0.148000
7	16	0.047000
7	17	-0.073000
7	18	-0.090000
7	19	-0.116000
7	20	-0.052000
7	21	0.042000
7	22	-0.075000
7	23	-0.061000
7	24	-0.152000
7	25	-0.158000
7	26	-0.212000
7	27	-0.178000
7	28	-0.122000
7	29	-0.194000
7	30	-0.186000
7	31	-0.130000
7	32	-0.120000
7	33	-0.114000
7	34	-0.128000
7	35	-0.155000
7	36	-0.119000
7	37	-0.057000
7	38	-0.109000
7	39	-0.143000
7	40	-0.106000
7	41	-0.115000
7	42	-0.014000
7	43	0.105000
7	44	0.127000
7	45	0.133000
7	46	0.169000
7	47	0.207000
7	48	0.149000
7	49	0.156000
7	50	-0.002000
7	51	-0.112000
7	52	-0.233000
7	53	-0.237000
7	54	-0.351000
7	55	-0.329000
7	56	-0.070000
7	57	-0.135000
7	58	-0.296000
7	59	-0.344000
7	60	-0.243000
7	61	-0.158000
7	62	-0.249000
7	63	-0.118000
7	64	-0.204000
7	65	-0.115000
7	66	-0.004000
7	67	0.137000
7	68	0.126000
7	69	0.182000
7	70	0.025000
7	71	-0.103000
7	72	-0.158000
7	73	-0.198000
7	74	-0.175000
7	75	-0.162000
7	76	-0.168000
7	77	-0.113000
7	78	-0.114000
7	79	-0.077000
7	80	0.008000
7	81	0.294000
7	82	0.252000
7	83	0.117000
8	1	-0.125000
8	2	-0.163000
8	3	-0.064000
8	4	-0.027000
8	5	0.320000
8	6	0.512000
8	7	0.679000
8	8	1.000000
8	9	0.759000
8	10	0.525000
8	11	0.496000
8	12	0.469000
8	13	0.275000
8	14	0.204000
8	15	0.218000
8	16	0.115000
8	17	-0.052000
8	18	-0.068000
8	19	-0.085000
8	20	-0.095000
8	21	0.013000
8	22	-0.145000
8	23	-0.167000
8	24	-0.190000
8	25	-0.120000
8	26	-0.152000
8	27	-0.148000
8	28	-0.056000
8	29	-0.071000
8	30	-0.078000
8	31	-0.016000
8	32	-0.022000
8	33	-0.035000
8	34	-0.053000
8	35	-0.098000
8	36	-0.088000
8	37	-0.028000
8	38	-0.094000
8	39	-0.154000
8	40	-0.099000
8	41	-0.120000
8	42	-0.025000
8	43	0.038000
8	44	0.083000
8	45	0.077000
8	46	0.080000
8	47	0.146000
8	48	0.090000
8	49	0.060000
8	50	-0.072000
8	51	-0.159000
8	52	-0.294000
8	53	-0.272000
8	54	-0.345000
8	55	-0.293000
8	56	-0.007000
8	57	-0.097000
8	58	-0.307000
8	59	-0.307000
8	60	-0.164000
8	61	-0.103000
8	62	-0.241000
8	63	-0.201000
8	64	-0.269000
8	65	-0.185000
8	66	-0.072000
8	67	0.080000
8	68	0.072000
8	69	0.178000
8	70	0.073000
8	71	0.002000
8	72	-0.052000
8	73	-0.105000
8	74	-0.079000
8	75	-0.072000
8	76	-0.088000
8	77	-0.052000
8	78	-0.121000
8	79	-0.107000
8	80	-0.003000
8	81	0.221000
8	82	0.213000
8	83	0.165000
9	1	-0.142000
9	2	-0.187000
9	3	-0.110000
9	4	-0.042000
9	5	0.332000
9	6	0.467000
9	7	0.558000
9	8	0.759000
9	9	1.000000
9	10	0.707000
9	11	0.549000
9	12	0.584000
9	13	0.412000
9	14	0.266000
9	15	0.276000
9	16	0.167000
9	17	-0.034000
9	18	-0.047000
9	19	-0.092000
9	20	-0.097000
9	21	-0.016000
9	22	-0.151000
9	23	-0.175000
9	24	-0.185000
9	25	-0.124000
9	26	-0.119000
9	27	-0.120000
9	28	-0.038000
9	29	-0.041000
9	30	-0.049000
9	31	0.024000
9	32	0.046000
9	33	-0.001000
9	34	-0.016000
9	35	-0.025000
9	36	-0.054000
9	37	-0.034000
9	38	-0.078000
9	39	-0.135000
9	40	-0.106000
9	41	-0.143000
9	42	-0.082000
9	43	-0.010000
9	44	0.038000
9	45	0.036000
9	46	0.031000
9	47	0.066000
9	48	0.027000
9	49	-0.008000
9	50	-0.116000
9	51	-0.180000
9	52	-0.284000
9	53	-0.255000
9	54	-0.313000
9	55	-0.263000
9	56	-0.006000
9	57	-0.089000
9	58	-0.288000
9	59	-0.268000
9	60	-0.135000
9	61	-0.113000
9	62	-0.225000
9	63	-0.200000
9	64	-0.267000
9	65	-0.191000
9	66	-0.099000
9	67	0.020000
9	68	0.005000
9	69	0.090000
9	70	0.020000
9	71	-0.035000
9	72	-0.056000
9	73	-0.089000
9	74	-0.055000
9	75	-0.049000
9	76	-0.064000
9	77	-0.022000
9	78	-0.039000
9	79	-0.050000
9	80	0.043000
9	81	0.235000
9	82	0.205000
9	83	0.165000
10	1	-0.123000
10	2	-0.146000
10	3	-0.102000
10	4	-0.025000
10	5	0.340000
10	6	0.422000
10	7	0.575000
10	8	0.525000
10	9	0.707000
10	10	1.000000
10	11	0.693000
10	12	0.530000
10	13	0.470000
10	14	0.416000
10	15	0.338000
10	16	0.194000
10	17	0.066000
10	18	0.062000
10	19	0.029000
10	20	0.001000
10	21	0.046000
10	22	-0.098000
10	23	-0.099000
10	24	-0.145000
10	25	-0.162000
10	26	-0.162000
10	27	-0.138000
10	28	-0.109000
10	29	-0.155000
10	30	-0.129000
10	31	-0.053000
10	32	-0.048000
10	33	-0.086000
10	34	-0.105000
10	35	-0.093000
10	36	-0.100000
10	37	-0.099000
10	38	-0.150000
10	39	-0.184000
10	40	-0.151000
10	41	-0.171000
10	42	-0.094000
10	43	0.005000
10	44	0.033000
10	45	0.058000
10	46	0.078000
10	47	0.064000
10	48	0.069000
10	49	0.046000
10	50	-0.089000
10	51	-0.157000
10	52	-0.254000
10	53	-0.227000
10	54	-0.290000
10	55	-0.271000
10	56	-0.055000
10	57	-0.145000
10	58	-0.273000
10	59	-0.266000
10	60	-0.194000
10	61	-0.144000
10	62	-0.184000
10	63	-0.131000
10	64	-0.191000
10	65	-0.120000
10	66	-0.025000
10	67	0.081000
10	68	0.063000
10	69	0.106000
10	70	0.048000
10	71	-0.044000
10	72	-0.043000
10	73	-0.092000
10	74	-0.082000
10	75	-0.079000
10	76	-0.094000
10	77	-0.078000
10	78	-0.081000
10	79	-0.096000
10	80	-0.041000
10	81	0.104000
10	82	0.106000
10	83	0.105000
11	1	-0.136000
11	2	-0.227000
11	3	-0.219000
11	4	-0.165000
11	5	0.118000
11	6	0.244000
11	7	0.447000
11	8	0.496000
11	9	0.549000
11	10	0.693000
11	11	1.000000
11	12	0.731000
11	13	0.494000
11	14	0.527000
11	15	0.520000
11	16	0.327000
11	17	0.155000
11	18	0.092000
11	19	0.021000
11	20	-0.008000
11	21	-0.043000
11	22	-0.180000
11	23	-0.185000
11	24	-0.211000
11	25	-0.167000
11	26	-0.177000
11	27	-0.163000
11	28	-0.059000
11	29	-0.085000
11	30	-0.088000
11	31	0.022000
11	32	0.025000
11	33	-0.021000
11	34	-0.034000
11	35	-0.017000
11	36	-0.045000
11	37	-0.073000
11	38	-0.136000
11	39	-0.198000
11	40	-0.163000
11	41	-0.196000
11	42	-0.099000
11	43	-0.028000
11	44	0.016000
11	45	0.037000
11	46	0.013000
11	47	0.044000
11	48	0.103000
11	49	0.018000
11	50	-0.110000
11	51	-0.193000
11	52	-0.293000
11	53	-0.253000
11	54	-0.271000
11	55	-0.242000
11	56	-0.080000
11	57	-0.177000
11	58	-0.293000
11	59	-0.255000
11	60	-0.153000
11	61	-0.115000
11	62	-0.154000
11	63	-0.166000
11	64	-0.219000
11	65	-0.135000
11	66	-0.035000
11	67	0.086000
11	68	0.087000
11	69	0.149000
11	70	0.113000
11	71	0.042000
11	72	0.032000
11	73	-0.038000
11	74	-0.028000
11	75	-0.013000
11	76	-0.058000
11	77	-0.076000
11	78	-0.088000
11	79	-0.100000
11	80	-0.060000
11	81	-0.007000
11	82	0.085000
11	83	0.181000
12	1	-0.156000
12	2	-0.235000
12	3	-0.253000
12	4	-0.241000
12	5	0.145000
12	6	0.250000
12	7	0.377000
12	8	0.469000
12	9	0.584000
12	10	0.530000
12	11	0.731000
12	12	1.000000
12	13	0.643000
12	14	0.480000
12	15	0.581000
12	16	0.442000
12	17	0.124000
12	18	0.014000
12	19	-0.112000
12	20	-0.089000
12	21	-0.127000
12	22	-0.259000
12	23	-0.223000
12	24	-0.211000
12	25	-0.129000
12	26	-0.087000
12	27	-0.100000
12	28	-0.017000
12	29	0.004000
12	30	-0.004000
12	31	0.087000
12	32	0.098000
12	33	0.053000
12	34	0.056000
12	35	0.068000
12	36	0.003000
12	37	-0.048000
12	38	-0.080000
12	39	-0.146000
12	40	-0.135000
12	41	-0.178000
12	42	-0.158000
12	43	-0.095000
12	44	-0.059000
12	45	-0.067000
12	46	-0.058000
12	47	0.022000
12	48	0.076000
12	49	-0.021000
12	50	-0.111000
12	51	-0.158000
12	52	-0.300000
12	53	-0.243000
12	54	-0.254000
12	55	-0.224000
12	56	-0.005000
12	57	-0.108000
12	58	-0.285000
12	59	-0.210000
12	60	-0.094000
12	61	-0.108000
12	62	-0.159000
12	63	-0.157000
12	64	-0.222000
12	65	-0.154000
12	66	-0.062000
12	67	0.064000
12	68	0.057000
12	69	0.152000
12	70	0.071000
12	71	0.006000
12	72	-0.014000
12	73	-0.080000
12	74	-0.056000
12	75	-0.039000
12	76	-0.103000
12	77	-0.106000
12	78	-0.092000
12	79	-0.099000
12	80	-0.056000
12	81	0.092000
12	82	0.199000
12	83	0.303000
13	1	-0.172000
13	2	-0.186000
13	3	-0.111000
13	4	-0.013000
13	5	0.138000
13	6	0.146000
13	7	0.240000
13	8	0.275000
13	9	0.412000
13	10	0.470000
13	11	0.494000
13	12	0.643000
13	13	1.000000
13	14	0.692000
13	15	0.547000
13	16	0.547000
13	17	0.348000
13	18	0.351000
13	19	0.131000
13	20	0.017000
13	21	-0.014000
13	22	-0.126000
13	23	-0.116000
13	24	-0.175000
13	25	-0.118000
13	26	-0.091000
13	27	-0.074000
13	28	0.029000
13	29	0.032000
13	30	0.050000
13	31	0.171000
13	32	0.161000
13	33	0.104000
13	34	0.088000
13	35	0.077000
13	36	0.001000
13	37	-0.082000
13	38	-0.139000
13	39	-0.182000
13	40	-0.204000
13	41	-0.212000
13	42	-0.190000
13	43	-0.156000
13	44	-0.139000
13	45	-0.108000
13	46	-0.055000
13	47	-0.111000
13	48	-0.089000
13	49	-0.088000
13	50	-0.165000
13	51	-0.191000
13	52	-0.193000
13	53	-0.203000
13	54	-0.227000
13	55	-0.220000
13	56	0.004000
13	57	-0.041000
13	58	-0.148000
13	59	-0.138000
13	60	-0.055000
13	61	-0.033000
13	62	-0.068000
13	63	-0.083000
13	64	-0.152000
13	65	-0.129000
13	66	-0.062000
13	67	-0.013000
13	68	-0.016000
13	69	0.033000
13	70	0.015000
13	71	-0.025000
13	72	0.014000
13	73	0.002000
13	74	-0.029000
13	75	-0.058000
13	76	-0.025000
13	77	-0.000000
13	78	-0.072000
13	79	-0.107000
13	80	-0.035000
13	81	0.062000
13	82	-0.029000
13	83	-0.066000
14	1	-0.151000
14	2	-0.234000
14	3	-0.197000
14	4	-0.133000
14	5	-0.028000
14	6	0.032000
14	7	0.161000
14	8	0.204000
14	9	0.266000
14	10	0.416000
14	11	0.527000
14	12	0.480000
14	13	0.692000
14	14	1.000000
14	15	0.766000
14	16	0.571000
14	17	0.530000
14	18	0.487000
14	19	0.346000
14	20	0.132000
14	21	0.040000
14	22	-0.129000
14	23	-0.134000
14	24	-0.185000
14	25	-0.142000
14	26	-0.141000
14	27	-0.136000
14	28	-0.047000
14	29	-0.069000
14	30	-0.051000
14	31	0.067000
14	32	0.034000
14	33	-0.026000
14	34	-0.033000
14	35	-0.037000
14	36	-0.091000
14	37	-0.170000
14	38	-0.242000
14	39	-0.280000
14	40	-0.253000
14	41	-0.250000
14	42	-0.180000
14	43	-0.125000
14	44	-0.106000
14	45	-0.055000
14	46	-0.057000
14	47	-0.099000
14	48	-0.030000
14	49	-0.057000
14	50	-0.165000
14	51	-0.211000
14	52	-0.244000
14	53	-0.235000
14	54	-0.223000
14	55	-0.216000
14	56	-0.002000
14	57	-0.093000
14	58	-0.172000
14	59	-0.134000
14	60	-0.045000
14	61	-0.019000
14	62	-0.034000
14	63	-0.115000
14	64	-0.153000
14	65	-0.099000
14	66	0.002000
14	67	0.057000
14	68	0.043000
14	69	0.099000
14	70	0.155000
14	71	0.110000
14	72	0.156000
14	73	0.116000
14	74	0.072000
14	75	0.054000
14	76	0.070000
14	77	0.039000
14	78	-0.057000
14	79	-0.109000
14	80	-0.068000
14	81	-0.116000
14	82	-0.183000
14	83	-0.070000
15	1	-0.147000
15	2	-0.258000
15	3	-0.256000
15	4	-0.225000
15	5	-0.055000
15	6	0.022000
15	7	0.148000
15	8	0.218000
15	9	0.276000
15	10	0.338000
15	11	0.520000
15	12	0.581000
15	13	0.547000
15	14	0.766000
15	15	1.000000
15	16	0.726000
15	17	0.458000
15	18	0.292000
15	19	0.162000
15	20	-0.015000
15	21	-0.060000
15	22	-0.231000
15	23	-0.167000
15	24	-0.174000
15	25	-0.106000
15	26	-0.071000
15	27	-0.075000
15	28	-0.005000
15	29	0.012000
15	30	0.046000
15	31	0.146000
15	32	0.118000
15	33	0.068000
15	34	0.100000
15	35	0.087000
15	36	-0.017000
15	37	-0.100000
15	38	-0.153000
15	39	-0.217000
15	40	-0.209000
15	41	-0.227000
15	42	-0.184000
15	43	-0.167000
15	44	-0.134000
15	45	-0.104000
15	46	-0.122000
15	47	-0.122000
15	48	-0.051000
15	49	-0.111000
15	50	-0.186000
15	51	-0.226000
15	52	-0.275000
15	53	-0.254000
15	54	-0.211000
15	55	-0.202000
15	56	0.020000
15	57	-0.077000
15	58	-0.188000
15	59	-0.119000
15	60	-0.014000
15	61	-0.027000
15	62	-0.046000
15	63	-0.152000
15	64	-0.195000
15	65	-0.133000
15	66	-0.027000
15	67	0.027000
15	68	0.020000
15	69	0.099000
15	70	0.152000
15	71	0.134000
15	72	0.170000
15	73	0.119000
15	74	0.101000
15	75	0.099000
15	76	0.085000
15	77	0.041000
15	78	-0.018000
15	79	-0.062000
15	80	-0.043000
15	81	-0.100000
15	82	-0.104000
15	83	0.043000
16	1	-0.149000
16	2	-0.236000
16	3	-0.231000
16	4	-0.197000
16	5	-0.084000
16	6	-0.046000
16	7	0.047000
16	8	0.115000
16	9	0.167000
16	10	0.194000
16	11	0.327000
16	12	0.442000
16	13	0.547000
16	14	0.571000
16	15	0.726000
16	16	1.000000
16	17	0.591000
16	18	0.364000
16	19	0.141000
16	20	-0.060000
16	21	-0.126000
16	22	-0.231000
16	23	-0.134000
16	24	-0.134000
16	25	-0.059000
16	26	0.010000
16	27	0.002000
16	28	0.049000
16	29	0.107000
16	30	0.156000
16	31	0.289000
16	32	0.232000
16	33	0.166000
16	34	0.205000
16	35	0.212000
16	36	0.061000
16	37	-0.074000
16	38	-0.111000
16	39	-0.161000
16	40	-0.193000
16	41	-0.197000
16	42	-0.205000
16	43	-0.216000
16	44	-0.188000
16	45	-0.156000
16	46	-0.162000
16	47	-0.191000
16	48	-0.129000
16	49	-0.164000
16	50	-0.196000
16	51	-0.200000
16	52	-0.200000
16	53	-0.184000
16	54	-0.134000
16	55	-0.134000
16	56	0.046000
16	57	-0.032000
16	58	-0.113000
16	59	-0.055000
16	60	0.023000
16	61	0.001000
16	62	-0.009000
16	63	-0.119000
16	64	-0.143000
16	65	-0.121000
16	66	-0.048000
16	67	-0.041000
16	68	-0.043000
16	69	0.026000
16	70	0.093000
16	71	0.112000
16	72	0.167000
16	73	0.132000
16	74	0.106000
16	75	0.092000
16	76	0.101000
16	77	0.066000
16	78	-0.005000
16	79	-0.051000
16	80	-0.023000
16	81	-0.090000
16	82	-0.143000
16	83	-0.042000
17	1	-0.096000
17	2	-0.154000
17	3	-0.177000
17	4	-0.131000
17	5	-0.155000
17	6	-0.142000
17	7	-0.073000
17	8	-0.052000
17	9	-0.034000
17	10	0.066000
17	11	0.155000
17	12	0.124000
17	13	0.348000
17	14	0.530000
17	15	0.458000
17	16	0.591000
17	17	1.000000
17	18	0.648000
17	19	0.338000
17	20	0.109000
17	21	-0.039000
17	22	-0.120000
17	23	-0.027000
17	24	-0.098000
17	25	-0.091000
17	26	-0.059000
17	27	-0.049000
17	28	-0.024000
17	29	-0.006000
17	30	0.032000
17	31	0.123000
17	32	0.078000
17	33	0.031000
17	34	0.029000
17	35	0.057000
17	36	-0.020000
17	37	-0.146000
17	38	-0.188000
17	39	-0.196000
17	40	-0.214000
17	41	-0.190000
17	42	-0.178000
17	43	-0.166000
17	44	-0.165000
17	45	-0.109000
17	46	-0.101000
17	47	-0.170000
17	48	-0.084000
17	49	-0.092000
17	50	-0.138000
17	51	-0.130000
17	52	-0.107000
17	53	-0.095000
17	54	-0.044000
17	55	-0.078000
17	56	0.004000
17	57	-0.053000
17	58	-0.032000
17	59	0.001000
17	60	0.030000
17	61	0.034000
17	62	0.067000
17	63	-0.026000
17	64	-0.027000
17	65	-0.019000
17	66	0.023000
17	67	0.003000
17	68	0.002000
17	69	0.020000
17	70	0.099000
17	71	0.097000
17	72	0.161000
17	73	0.138000
17	74	0.095000
17	75	0.074000
17	76	0.098000
17	77	0.056000
17	78	-0.013000
17	79	-0.065000
17	80	-0.054000
17	81	-0.179000
17	82	-0.219000
17	83	-0.123000
18	1	-0.105000
18	2	-0.113000
18	3	-0.068000
18	4	0.019000
18	5	-0.129000
18	6	-0.151000
18	7	-0.090000
18	8	-0.068000
18	9	-0.047000
18	10	0.062000
18	11	0.092000
18	12	0.014000
18	13	0.351000
18	14	0.487000
18	15	0.292000
18	16	0.364000
18	17	0.648000
18	18	1.000000
18	19	0.683000
18	20	0.267000
18	21	0.139000
18	22	0.026000
18	23	0.007000
18	24	-0.101000
18	25	-0.113000
18	26	-0.109000
18	27	-0.084000
18	28	-0.061000
18	29	-0.066000
18	30	-0.007000
18	31	0.088000
18	32	0.008000
18	33	-0.034000
18	34	-0.057000
18	35	-0.046000
18	36	-0.088000
18	37	-0.175000
18	38	-0.216000
18	39	-0.204000
18	40	-0.215000
18	41	-0.186000
18	42	-0.161000
18	43	-0.119000
18	44	-0.127000
18	45	-0.067000
18	46	-0.035000
18	47	-0.156000
18	48	-0.094000
18	49	-0.056000
18	50	-0.116000
18	51	-0.112000
18	52	-0.059000
18	53	-0.071000
18	54	-0.057000
18	55	-0.083000
18	56	-0.011000
18	57	-0.028000
18	58	0.000000
18	59	-0.013000
18	60	0.001000
18	61	0.033000
18	62	0.054000
18	63	0.004000
18	64	0.003000
18	65	-0.005000
18	66	0.030000
18	67	0.006000
18	68	-0.017000
18	69	-0.012000
18	70	0.074000
18	71	0.059000
18	72	0.134000
18	73	0.139000
18	74	0.065000
18	75	0.027000
18	76	0.093000
18	77	0.065000
18	78	-0.051000
18	79	-0.090000
18	80	-0.051000
18	81	-0.167000
18	82	-0.293000
18	83	-0.267000
19	1	-0.053000
19	2	-0.094000
19	3	-0.037000
19	4	0.030000
19	5	-0.146000
19	6	-0.164000
19	7	-0.116000
19	8	-0.085000
19	9	-0.092000
19	10	0.029000
19	11	0.021000
19	12	-0.112000
19	13	0.131000
19	14	0.346000
19	15	0.162000
19	16	0.141000
19	17	0.338000
19	18	0.683000
19	19	1.000000
19	20	0.444000
19	21	0.293000
19	22	0.114000
19	23	0.008000
19	24	-0.102000
19	25	-0.128000
19	26	-0.158000
19	27	-0.146000
19	28	-0.110000
19	29	-0.130000
19	30	-0.101000
19	31	-0.050000
19	32	-0.085000
19	33	-0.109000
19	34	-0.154000
19	35	-0.147000
19	36	-0.134000
19	37	-0.172000
19	38	-0.225000
19	39	-0.207000
19	40	-0.185000
19	41	-0.156000
19	42	-0.088000
19	43	-0.044000
19	44	-0.055000
19	45	-0.001000
19	46	0.044000
19	47	-0.078000
19	48	-0.040000
19	49	-0.001000
19	50	-0.067000
19	51	-0.083000
19	52	-0.057000
19	53	-0.071000
19	54	-0.059000
19	55	-0.064000
19	56	-0.022000
19	57	-0.044000
19	58	-0.014000
19	59	-0.023000
19	60	-0.025000
19	61	0.028000
19	62	0.041000
19	63	0.008000
19	64	0.012000
19	65	0.025000
19	66	0.053000
19	67	0.038000
19	68	0.010000
19	69	0.013000
19	70	0.124000
19	71	0.092000
19	72	0.150000
19	73	0.143000
19	74	0.070000
19	75	0.044000
19	76	0.098000
19	77	0.049000
19	78	-0.058000
19	79	-0.078000
19	80	-0.060000
19	81	-0.223000
19	82	-0.325000
19	83	-0.255000
20	1	-0.058000
20	2	-0.016000
20	3	-0.033000
20	4	0.057000
20	5	-0.038000
20	6	-0.041000
20	7	-0.052000
20	8	-0.095000
20	9	-0.097000
20	10	0.001000
20	11	-0.008000
20	12	-0.089000
20	13	0.017000
20	14	0.132000
20	15	-0.015000
20	16	-0.060000
20	17	0.109000
20	18	0.267000
20	19	0.444000
20	20	1.000000
20	21	0.479000
20	22	0.278000
20	23	0.139000
20	24	-0.037000
20	25	-0.167000
20	26	-0.160000
20	27	-0.077000
20	28	-0.139000
20	29	-0.197000
20	30	-0.184000
20	31	-0.148000
20	32	-0.153000
20	33	-0.163000
20	34	-0.220000
20	35	-0.175000
20	36	-0.106000
20	37	-0.148000
20	38	-0.202000
20	39	-0.173000
20	40	-0.150000
20	41	-0.140000
20	42	-0.067000
20	43	-0.006000
20	44	-0.044000
20	45	0.004000
20	46	0.121000
20	47	0.024000
20	48	0.091000
20	49	0.093000
20	50	0.024000
20	51	0.019000
20	52	0.004000
20	53	0.022000
20	54	-0.009000
20	55	-0.032000
20	56	-0.109000
20	57	-0.117000
20	58	-0.028000
20	59	-0.057000
20	60	-0.098000
20	61	-0.016000
20	62	0.028000
20	63	0.099000
20	64	0.096000
20	65	0.105000
20	66	0.092000
20	67	0.091000
20	68	0.102000
20	69	0.023000
20	70	-0.013000
20	71	-0.092000
20	72	-0.062000
20	73	-0.069000
20	74	-0.111000
20	75	-0.119000
20	76	-0.093000
20	77	-0.108000
20	78	-0.109000
20	79	-0.125000
20	80	-0.114000
20	81	-0.127000
20	82	-0.076000
20	83	-0.056000
21	1	0.006000
21	2	0.128000
21	3	0.165000
21	4	0.263000
21	5	0.075000
21	6	0.027000
21	7	0.042000
21	8	0.013000
21	9	-0.016000
21	10	0.046000
21	11	-0.043000
21	12	-0.127000
21	13	-0.014000
21	14	0.040000
21	15	-0.060000
21	16	-0.126000
21	17	-0.039000
21	18	0.139000
21	19	0.293000
21	20	0.479000
21	21	1.000000
21	22	0.502000
21	23	0.205000
21	24	-0.003000
21	25	-0.125000
21	26	-0.161000
21	27	-0.100000
21	28	-0.154000
21	29	-0.220000
21	30	-0.189000
21	31	-0.188000
21	32	-0.179000
21	33	-0.168000
21	34	-0.212000
21	35	-0.218000
21	36	-0.143000
21	37	-0.083000
21	38	-0.131000
21	39	-0.111000
21	40	-0.068000
21	41	-0.072000
21	42	0.004000
21	43	0.073000
21	44	0.054000
21	45	0.088000
21	46	0.136000
21	47	0.049000
21	48	0.009000
21	49	0.088000
21	50	0.000000
21	51	0.007000
21	52	-0.011000
21	53	-0.020000
21	54	-0.103000
21	55	-0.085000
21	56	-0.101000
21	57	-0.080000
21	58	-0.061000
21	59	-0.130000
21	60	-0.146000
21	61	-0.059000
21	62	-0.076000
21	63	0.016000
21	64	0.009000
21	65	0.010000
21	66	0.015000
21	67	0.048000
21	68	-0.004000
21	69	-0.014000
21	70	-0.031000
21	71	-0.108000
21	72	-0.096000
21	73	-0.070000
21	74	-0.132000
21	75	-0.156000
21	76	-0.091000
21	77	-0.081000
21	78	-0.142000
21	79	-0.114000
21	80	-0.073000
21	81	-0.023000
21	82	-0.095000
21	83	-0.171000
22	1	-0.015000
22	2	0.220000
22	3	0.322000
22	4	0.364000
22	5	0.095000
22	6	0.010000
22	7	-0.075000
22	8	-0.145000
22	9	-0.151000
22	10	-0.098000
22	11	-0.180000
22	12	-0.259000
22	13	-0.126000
22	14	-0.129000
22	15	-0.231000
22	16	-0.231000
22	17	-0.120000
22	18	0.026000
22	19	0.114000
22	20	0.278000
22	21	0.502000
22	22	1.000000
22	23	0.448000
22	24	0.204000
22	25	-0.006000
22	26	-0.036000
22	27	0.037000
22	28	-0.070000
22	29	-0.155000
22	30	-0.142000
22	31	-0.172000
22	32	-0.157000
22	33	-0.148000
22	34	-0.200000
22	35	-0.201000
22	36	-0.125000
22	37	-0.079000
22	38	-0.103000
22	39	-0.071000
22	40	-0.036000
22	41	-0.033000
22	42	0.018000
22	43	0.119000
22	44	0.083000
22	45	0.100000
22	46	0.078000
22	47	0.015000
22	48	0.065000
22	49	0.100000
22	50	0.038000
22	51	0.063000
22	52	0.059000
22	53	0.067000
22	54	0.004000
22	55	0.020000
22	56	-0.083000
22	57	-0.047000
22	58	0.014000
22	59	-0.060000
22	60	-0.139000
22	61	-0.086000
22	62	-0.049000
22	63	0.083000
22	64	0.082000
22	65	0.052000
22	66	-0.010000
22	67	-0.021000
22	68	-0.047000
22	69	-0.036000
22	70	-0.076000
22	71	-0.150000
22	72	-0.134000
22	73	-0.110000
22	74	-0.164000
22	75	-0.192000
22	76	-0.133000
22	77	-0.120000
22	78	-0.136000
22	79	-0.066000
22	80	-0.053000
22	81	-0.022000
22	82	-0.071000
22	83	-0.170000
23	1	0.058000
23	2	0.325000
23	3	0.334000
23	4	0.280000
23	5	0.072000
23	6	0.008000
23	7	-0.061000
23	8	-0.167000
23	9	-0.175000
23	10	-0.099000
23	11	-0.185000
23	12	-0.223000
23	13	-0.116000
23	14	-0.134000
23	15	-0.167000
23	16	-0.134000
23	17	-0.027000
23	18	0.007000
23	19	0.008000
23	20	0.139000
23	21	0.205000
23	22	0.448000
23	23	1.000000
23	24	0.652000
23	25	0.257000
23	26	0.207000
23	27	0.355000
23	28	0.159000
23	29	-0.050000
23	30	-0.045000
23	31	-0.092000
23	32	-0.105000
23	33	-0.140000
23	34	-0.201000
23	35	-0.191000
23	36	-0.164000
23	37	-0.153000
23	38	-0.138000
23	39	-0.096000
23	40	-0.087000
23	41	-0.082000
23	42	-0.085000
23	43	0.039000
23	44	-0.011000
23	45	0.021000
23	46	0.069000
23	47	-0.059000
23	48	-0.013000
23	49	0.032000
23	50	-0.014000
23	51	0.070000
23	52	0.067000
23	53	0.106000
23	54	0.067000
23	55	0.039000
23	56	-0.114000
23	57	-0.098000
23	58	0.009000
23	59	-0.040000
23	60	-0.137000
23	61	-0.113000
23	62	-0.035000
23	63	0.080000
23	64	0.122000
23	65	0.099000
23	66	0.034000
23	67	-0.013000
23	68	-0.019000
23	69	-0.033000
23	70	-0.103000
23	71	-0.173000
23	72	-0.145000
23	73	-0.128000
23	74	-0.191000
23	75	-0.210000
23	76	-0.170000
23	77	-0.169000
23	78	-0.174000
23	79	-0.131000
23	80	-0.124000
23	81	-0.096000
23	82	-0.101000
23	83	-0.118000
24	1	0.071000
24	2	0.233000
24	3	0.264000
24	4	0.131000
24	5	-0.003000
24	6	-0.084000
24	7	-0.152000
24	8	-0.190000
24	9	-0.185000
24	10	-0.145000
24	11	-0.211000
24	12	-0.211000
24	13	-0.175000
24	14	-0.185000
24	15	-0.174000
24	16	-0.134000
24	17	-0.098000
24	18	-0.101000
24	19	-0.102000
24	20	-0.037000
24	21	-0.003000
24	22	0.204000
24	23	0.652000
24	24	1.000000
24	25	0.681000
24	26	0.582000
24	27	0.570000
24	28	0.320000
24	29	0.190000
24	30	0.153000
24	31	0.012000
24	32	-0.012000
24	33	-0.071000
24	34	-0.114000
24	35	-0.124000
24	36	-0.136000
24	37	-0.116000
24	38	-0.072000
24	39	-0.040000
24	40	-0.032000
24	41	-0.035000
24	42	-0.086000
24	43	0.018000
24	44	-0.018000
24	45	-0.008000
24	46	-0.007000
24	47	-0.112000
24	48	-0.064000
24	49	-0.050000
24	50	-0.051000
24	51	0.064000
24	52	0.055000
24	53	0.130000
24	54	0.126000
24	55	0.097000
24	56	-0.041000
24	57	-0.064000
24	58	0.015000
24	59	0.014000
24	60	-0.088000
24	61	-0.121000
24	62	-0.046000
24	63	0.010000
24	64	0.098000
24	65	0.055000
24	66	-0.026000
24	67	-0.090000
24	68	-0.091000
24	69	-0.081000
24	70	-0.102000
24	71	-0.118000
24	72	-0.092000
24	73	-0.083000
24	74	-0.132000
24	75	-0.155000
24	76	-0.147000
24	77	-0.147000
24	78	-0.159000
24	79	-0.129000
24	80	-0.148000
24	81	-0.150000
24	82	-0.134000
24	83	-0.087000
25	1	-0.023000
25	2	0.066000
25	3	0.154000
25	4	0.054000
25	5	-0.046000
25	6	-0.107000
25	7	-0.158000
25	8	-0.120000
[truncated: 4,889 more rows]
