# Supplementary material for: Probing Difference in Binding Modes of Inhibitors to MDMX by Molecular Dynamics Simulations and Different Free Energy Methods
Source: PLoS One. 2015 Oct 29;10(10):e0141409. doi: 10.1371/journal.pone.0141409 (PMC4625964; doi:10.1371/journal.pone.0141409)
Supplement: S3 Fig — (ZIP) [file pone.0141409.s003.zip › corrdat/3jzo-corr.dat]

1	1	1.000000
1	2	0.699000
1	3	0.435000
1	4	0.218000
1	5	0.084000
1	6	-0.079000
1	7	-0.094000
1	8	-0.161000
1	9	-0.103000
1	10	-0.035000
1	11	-0.187000
1	12	-0.194000
1	13	-0.088000
1	14	-0.171000
1	15	-0.247000
1	16	-0.182000
1	17	-0.136000
1	18	-0.076000
1	19	-0.065000
1	20	0.041000
1	21	0.134000
1	22	0.219000
1	23	0.306000
1	24	0.320000
1	25	0.193000
1	26	0.154000
1	27	0.124000
1	28	0.015000
1	29	-0.030000
1	30	-0.044000
1	31	-0.121000
1	32	-0.104000
1	33	-0.119000
1	34	-0.151000
1	35	-0.131000
1	36	-0.118000
1	37	-0.099000
1	38	-0.063000
1	39	-0.029000
1	40	-0.010000
1	41	-0.007000
1	42	-0.045000
1	43	0.155000
1	44	0.147000
1	45	0.159000
1	46	0.070000
1	47	-0.106000
1	48	-0.214000
1	49	-0.095000
1	50	-0.089000
1	51	-0.009000
1	52	-0.045000
1	53	-0.001000
1	54	-0.001000
1	55	-0.015000
1	56	-0.026000
1	57	-0.101000
1	58	-0.029000
1	59	0.001000
1	60	-0.097000
1	61	-0.137000
1	62	-0.029000
1	63	0.002000
1	64	-0.032000
1	65	0.050000
1	66	-0.132000
1	67	-0.181000
1	68	-0.214000
1	69	-0.172000
1	70	-0.155000
1	71	-0.159000
1	72	-0.172000
1	73	-0.136000
1	74	-0.156000
1	75	-0.221000
1	76	-0.222000
1	77	-0.150000
1	78	-0.152000
1	79	-0.161000
1	80	-0.121000
1	81	-0.121000
1	82	-0.170000
1	83	-0.181000
2	1	0.699000
2	2	1.000000
2	3	0.735000
2	4	0.445000
2	5	0.198000
2	6	-0.082000
2	7	-0.143000
2	8	-0.244000
2	9	-0.151000
2	10	-0.009000
2	11	-0.232000
2	12	-0.270000
2	13	-0.110000
2	14	-0.209000
2	15	-0.339000
2	16	-0.272000
2	17	-0.181000
2	18	-0.082000
2	19	-0.033000
2	20	0.181000
2	21	0.324000
2	22	0.442000
2	23	0.595000
2	24	0.543000
2	25	0.329000
2	26	0.250000
2	27	0.240000
2	28	0.106000
2	29	-0.015000
2	30	-0.061000
2	31	-0.158000
2	32	-0.133000
2	33	-0.156000
2	34	-0.233000
2	35	-0.208000
2	36	-0.166000
2	37	-0.147000
2	38	-0.118000
2	39	-0.062000
2	40	-0.027000
2	41	0.023000
2	42	0.017000
2	43	0.257000
2	44	0.209000
2	45	0.214000
2	46	0.155000
2	47	-0.099000
2	48	-0.200000
2	49	-0.028000
2	50	-0.093000
2	51	-0.022000
2	52	-0.065000
2	53	-0.006000
2	54	-0.025000
2	55	-0.066000
2	56	-0.095000
2	57	-0.186000
2	58	-0.067000
2	59	-0.043000
2	60	-0.167000
2	61	-0.173000
2	62	-0.027000
2	63	0.028000
2	64	-0.013000
2	65	0.038000
2	66	-0.117000
2	67	-0.165000
2	68	-0.232000
2	69	-0.200000
2	70	-0.216000
2	71	-0.223000
2	72	-0.305000
2	73	-0.233000
2	74	-0.266000
2	75	-0.308000
2	76	-0.305000
2	77	-0.265000
2	78	-0.252000
2	79	-0.233000
2	80	-0.172000
2	81	-0.196000
2	82	-0.214000
2	83	-0.268000
3	1	0.435000
3	2	0.735000
3	3	1.000000
3	4	0.710000
3	5	0.412000
3	6	0.070000
3	7	-0.029000
3	8	-0.170000
3	9	-0.052000
3	10	0.090000
3	11	-0.164000
3	12	-0.212000
3	13	-0.062000
3	14	-0.189000
3	15	-0.315000
3	16	-0.269000
3	17	-0.223000
3	18	-0.133000
3	19	-0.081000
3	20	0.135000
3	21	0.316000
3	22	0.452000
3	23	0.589000
3	24	0.541000
3	25	0.378000
3	26	0.259000
3	27	0.227000
3	28	0.139000
3	29	0.004000
3	30	-0.064000
3	31	-0.164000
3	32	-0.143000
3	33	-0.158000
3	34	-0.222000
3	35	-0.210000
3	36	-0.172000
3	37	-0.132000
3	38	-0.106000
3	39	-0.062000
3	40	-0.025000
3	41	0.016000
3	42	0.041000
3	43	0.291000
3	44	0.227000
3	45	0.249000
3	46	0.190000
3	47	-0.052000
3	48	-0.175000
3	49	-0.024000
3	50	-0.121000
3	51	-0.068000
3	52	-0.112000
3	53	-0.060000
3	54	-0.070000
3	55	-0.118000
3	56	-0.162000
3	57	-0.242000
3	58	-0.146000
3	59	-0.137000
3	60	-0.235000
3	61	-0.227000
3	62	-0.103000
3	63	-0.042000
3	64	-0.056000
3	65	-0.023000
3	66	-0.132000
3	67	-0.168000
3	68	-0.241000
3	69	-0.224000
3	70	-0.236000
3	71	-0.245000
3	72	-0.341000
3	73	-0.257000
3	74	-0.285000
3	75	-0.310000
3	76	-0.303000
3	77	-0.248000
3	78	-0.214000
3	79	-0.193000
3	80	-0.107000
3	81	-0.102000
3	82	-0.080000
3	83	-0.127000
4	1	0.218000
4	2	0.445000
4	3	0.710000
4	4	1.000000
4	5	0.632000
4	6	0.300000
4	7	0.150000
4	8	-0.072000
4	9	0.001000
4	10	0.160000
4	11	-0.075000
4	12	-0.172000
4	13	-0.043000
4	14	-0.132000
4	15	-0.251000
4	16	-0.255000
4	17	-0.211000
4	18	-0.140000
4	19	-0.063000
4	20	0.124000
4	21	0.321000
4	22	0.407000
4	23	0.478000
4	24	0.345000
4	25	0.174000
4	26	0.052000
4	27	0.045000
4	28	-0.013000
4	29	-0.157000
4	30	-0.214000
4	31	-0.274000
4	32	-0.235000
4	33	-0.230000
4	34	-0.307000
4	35	-0.306000
4	36	-0.255000
4	37	-0.203000
4	38	-0.207000
4	39	-0.170000
4	40	-0.113000
4	41	-0.065000
4	42	0.072000
4	43	0.373000
4	44	0.312000
4	45	0.353000
4	46	0.315000
4	47	0.102000
4	48	-0.031000
4	49	0.077000
4	50	-0.112000
4	51	-0.110000
4	52	-0.174000
4	53	-0.147000
4	54	-0.148000
4	55	-0.225000
4	56	-0.271000
4	57	-0.299000
4	58	-0.211000
4	59	-0.230000
4	60	-0.278000
4	61	-0.223000
4	62	-0.127000
4	63	-0.053000
4	64	-0.086000
4	65	-0.082000
4	66	-0.099000
4	67	-0.090000
4	68	-0.160000
4	69	-0.158000
4	70	-0.172000
4	71	-0.192000
4	72	-0.221000
4	73	-0.183000
4	74	-0.235000
4	75	-0.243000
4	76	-0.234000
4	77	-0.205000
4	78	-0.179000
4	79	-0.148000
4	80	-0.099000
4	81	-0.013000
4	82	0.043000
4	83	0.038000
5	1	0.084000
5	2	0.198000
5	3	0.412000
5	4	0.632000
5	5	1.000000
5	6	0.583000
5	7	0.334000
5	8	0.202000
5	9	0.306000
5	10	0.403000
5	11	0.080000
5	12	-0.024000
5	13	0.091000
5	14	0.006000
5	15	-0.130000
5	16	-0.168000
5	17	-0.148000
5	18	-0.100000
5	19	-0.083000
5	20	0.052000
5	21	0.192000
5	22	0.181000
5	23	0.222000
5	24	0.130000
5	25	0.053000
5	26	-0.042000
5	27	-0.066000
5	28	-0.067000
5	29	-0.154000
5	30	-0.200000
5	31	-0.208000
5	32	-0.225000
5	33	-0.221000
5	34	-0.239000
5	35	-0.256000
5	36	-0.233000
5	37	-0.160000
5	38	-0.165000
5	39	-0.163000
5	40	-0.122000
5	41	-0.126000
5	42	0.011000
5	43	0.179000
5	44	0.144000
5	45	0.203000
5	46	0.210000
5	47	0.109000
5	48	0.031000
5	49	0.033000
5	50	-0.114000
5	51	-0.111000
5	52	-0.155000
5	53	-0.121000
5	54	-0.114000
5	55	-0.179000
5	56	-0.205000
5	57	-0.239000
5	58	-0.193000
5	59	-0.220000
5	60	-0.224000
5	61	-0.183000
5	62	-0.147000
5	63	-0.088000
5	64	-0.084000
5	65	-0.090000
5	66	-0.092000
5	67	-0.055000
5	68	-0.054000
5	69	-0.088000
5	70	-0.114000
5	71	-0.174000
5	72	-0.189000
5	73	-0.168000
5	74	-0.188000
5	75	-0.187000
5	76	-0.180000
5	77	-0.122000
5	78	-0.062000
5	79	-0.052000
5	80	0.047000
5	81	0.240000
5	82	0.235000
5	83	0.042000
6	1	-0.079000
6	2	-0.082000
6	3	0.070000
6	4	0.300000
6	5	0.583000
6	6	1.000000
6	7	0.723000
6	8	0.445000
6	9	0.343000
6	10	0.327000
6	11	0.217000
6	12	0.075000
6	13	0.010000
6	14	0.025000
6	15	-0.016000
6	16	-0.109000
6	17	-0.149000
6	18	-0.135000
6	19	-0.122000
6	20	-0.098000
6	21	-0.051000
6	22	-0.042000
6	23	-0.033000
6	24	-0.129000
6	25	-0.176000
6	26	-0.282000
6	27	-0.283000
6	28	-0.204000
6	29	-0.268000
6	30	-0.306000
6	31	-0.236000
6	32	-0.249000
6	33	-0.255000
6	34	-0.233000
6	35	-0.245000
6	36	-0.260000
6	37	-0.181000
6	38	-0.193000
6	39	-0.221000
6	40	-0.193000
6	41	-0.240000
6	42	0.019000
6	43	0.163000
6	44	0.240000
6	45	0.296000
6	46	0.346000
6	47	0.330000
6	48	0.220000
6	49	0.114000
6	50	-0.108000
6	51	-0.161000
6	52	-0.198000
6	53	-0.235000
6	54	-0.176000
6	55	-0.265000
6	56	-0.297000
6	57	-0.242000
6	58	-0.238000
6	59	-0.292000
6	60	-0.243000
6	61	-0.162000
6	62	-0.163000
6	63	-0.115000
6	64	-0.141000
6	65	-0.155000
6	66	-0.098000
6	67	-0.017000
6	68	0.053000
6	69	0.017000
6	70	-0.028000
6	71	-0.076000
6	72	-0.035000
6	73	-0.032000
6	74	-0.003000
6	75	-0.017000
6	76	-0.033000
6	77	0.049000
6	78	0.113000
6	79	0.067000
6	80	0.113000
6	81	0.350000
6	82	0.255000
6	83	0.209000
7	1	-0.094000
7	2	-0.143000
7	3	-0.029000
7	4	0.150000
7	5	0.334000
7	6	0.723000
7	7	1.000000
7	8	0.594000
7	9	0.395000
7	10	0.482000
7	11	0.452000
7	12	0.248000
7	13	0.127000
7	14	0.200000
7	15	0.157000
7	16	0.010000
7	17	-0.050000
7	18	-0.075000
7	19	-0.093000
7	20	-0.082000
7	21	-0.050000
7	22	-0.110000
7	23	-0.100000
7	24	-0.168000
7	25	-0.206000
7	26	-0.289000
7	27	-0.269000
7	28	-0.206000
7	29	-0.253000
7	30	-0.264000
7	31	-0.193000
7	32	-0.220000
7	33	-0.236000
7	34	-0.201000
7	35	-0.206000
7	36	-0.245000
7	37	-0.177000
7	38	-0.182000
7	39	-0.216000
7	40	-0.206000
7	41	-0.243000
7	42	-0.019000
7	43	0.142000
7	44	0.222000
7	45	0.301000
7	46	0.311000
7	47	0.281000
7	48	0.212000
7	49	0.085000
7	50	-0.122000
7	51	-0.183000
7	52	-0.204000
7	53	-0.259000
7	54	-0.222000
7	55	-0.305000
7	56	-0.314000
7	57	-0.197000
7	58	-0.213000
7	59	-0.257000
7	60	-0.183000
7	61	-0.097000
7	62	-0.117000
7	63	-0.087000
7	64	-0.119000
7	65	-0.136000
7	66	-0.082000
7	67	0.013000
7	68	0.094000
7	69	0.083000
7	70	0.029000
7	71	-0.038000
7	72	-0.000000
7	73	-0.023000
7	74	-0.004000
7	75	-0.035000
7	76	-0.076000
7	77	-0.028000
7	78	0.029000
7	79	-0.025000
7	80	-0.008000
7	81	0.143000
7	82	0.075000
7	83	0.068000
8	1	-0.161000
8	2	-0.244000
8	3	-0.170000
8	4	-0.072000
8	5	0.202000
8	6	0.445000
8	7	0.594000
8	8	1.000000
8	9	0.741000
8	10	0.452000
8	11	0.514000
8	12	0.403000
8	13	0.190000
8	14	0.251000
8	15	0.273000
8	16	0.108000
8	17	0.003000
8	18	-0.010000
8	19	-0.069000
8	20	-0.131000
8	21	-0.109000
8	22	-0.211000
8	23	-0.239000
8	24	-0.250000
8	25	-0.197000
8	26	-0.226000
8	27	-0.220000
8	28	-0.134000
8	29	-0.123000
8	30	-0.124000
8	31	-0.013000
8	32	-0.082000
8	33	-0.135000
8	34	-0.070000
8	35	-0.074000
8	36	-0.154000
8	37	-0.103000
8	38	-0.094000
8	39	-0.145000
8	40	-0.173000
8	41	-0.236000
8	42	-0.106000
8	43	-0.116000
8	44	-0.019000
8	45	0.011000
8	46	0.075000
8	47	0.156000
8	48	0.164000
8	49	0.001000
8	50	-0.099000
8	51	-0.138000
8	52	-0.111000
8	53	-0.171000
8	54	-0.123000
8	55	-0.152000
8	56	-0.143000
8	57	-0.068000
8	58	-0.130000
8	59	-0.153000
8	60	-0.097000
8	61	-0.070000
8	62	-0.119000
8	63	-0.118000
8	64	-0.104000
8	65	-0.097000
8	66	-0.093000
8	67	0.014000
8	68	0.193000
8	69	0.157000
8	70	0.102000
8	71	0.004000
8	72	0.021000
8	73	0.014000
8	74	0.034000
8	75	-0.023000
8	76	-0.037000
8	77	0.026000
8	78	0.056000
8	79	-0.001000
8	80	0.085000
8	81	0.254000
8	82	0.217000
8	83	0.108000
9	1	-0.103000
9	2	-0.151000
9	3	-0.052000
9	4	0.001000
9	5	0.306000
9	6	0.343000
9	7	0.395000
9	8	0.741000
9	9	1.000000
9	10	0.620000
9	11	0.483000
9	12	0.541000
9	13	0.399000
9	14	0.275000
9	15	0.288000
9	16	0.188000
9	17	0.002000
9	18	0.002000
9	19	-0.091000
9	20	-0.136000
9	21	-0.084000
9	22	-0.181000
9	23	-0.162000
9	24	-0.139000
9	25	-0.060000
9	26	-0.059000
9	27	-0.091000
9	28	0.009000
9	29	0.046000
9	30	0.021000
9	31	0.109000
9	32	0.061000
9	33	-0.019000
9	34	0.048000
9	35	0.073000
9	36	-0.044000
9	37	-0.030000
9	38	0.013000
9	39	-0.032000
9	40	-0.095000
9	41	-0.148000
9	42	-0.141000
9	43	-0.156000
9	44	-0.100000
9	45	-0.082000
9	46	-0.074000
9	47	-0.028000
9	48	-0.000000
9	49	-0.097000
9	50	-0.115000
9	51	-0.148000
9	52	-0.123000
9	53	-0.128000
9	54	-0.099000
9	55	-0.092000
9	56	-0.072000
9	57	-0.044000
9	58	-0.159000
9	59	-0.158000
9	60	-0.087000
9	61	-0.123000
9	62	-0.188000
9	63	-0.195000
9	64	-0.148000
9	65	-0.093000
9	66	-0.117000
9	67	-0.047000
9	68	0.029000
9	69	0.048000
9	70	0.001000
9	71	-0.045000
9	72	-0.090000
9	73	-0.082000
9	74	-0.021000
9	75	-0.047000
9	76	-0.067000
9	77	0.013000
9	78	0.079000
9	79	0.033000
9	80	0.134000
9	81	0.257000
9	82	0.178000
9	83	0.053000
10	1	-0.035000
10	2	-0.009000
10	3	0.090000
10	4	0.160000
10	5	0.403000
10	6	0.327000
10	7	0.482000
10	8	0.452000
10	9	0.620000
10	10	1.000000
10	11	0.670000
10	12	0.442000
10	13	0.475000
10	14	0.477000
10	15	0.294000
10	16	0.122000
10	17	0.078000
10	18	0.083000
10	19	0.010000
10	20	0.074000
10	21	0.127000
10	22	0.010000
10	23	0.022000
10	24	-0.009000
10	25	-0.037000
10	26	-0.091000
10	27	-0.092000
10	28	-0.053000
10	29	-0.109000
10	30	-0.117000
10	31	-0.059000
10	32	-0.095000
10	33	-0.158000
10	34	-0.136000
10	35	-0.101000
10	36	-0.156000
10	37	-0.153000
10	38	-0.127000
10	39	-0.127000
10	40	-0.149000
10	41	-0.129000
10	42	-0.063000
10	43	0.086000
10	44	0.052000
10	45	0.129000
10	46	0.097000
10	47	0.050000
10	48	0.032000
10	49	-0.005000
10	50	-0.110000
10	51	-0.180000
10	52	-0.193000
10	53	-0.210000
10	54	-0.216000
10	55	-0.251000
10	56	-0.254000
10	57	-0.207000
10	58	-0.230000
10	59	-0.225000
10	60	-0.185000
10	61	-0.158000
10	62	-0.166000
10	63	-0.142000
10	64	-0.131000
10	65	-0.077000
10	66	-0.088000
10	67	-0.006000
10	68	0.019000
10	69	0.076000
10	70	0.001000
10	71	-0.077000
10	72	-0.112000
10	73	-0.108000
10	74	-0.116000
10	75	-0.150000
10	76	-0.174000
10	77	-0.147000
10	78	-0.103000
10	79	-0.122000
10	80	-0.047000
10	81	0.014000
10	82	-0.022000
10	83	-0.148000
11	1	-0.187000
11	2	-0.232000
11	3	-0.164000
11	4	-0.075000
11	5	0.080000
11	6	0.217000
11	7	0.452000
11	8	0.514000
11	9	0.483000
11	10	0.670000
11	11	1.000000
11	12	0.722000
11	13	0.472000
11	14	0.611000
11	15	0.592000
11	16	0.356000
11	17	0.229000
11	18	0.153000
11	19	-0.006000
11	20	-0.025000
11	21	-0.045000
11	22	-0.175000
11	23	-0.196000
11	24	-0.199000
11	25	-0.166000
11	26	-0.198000
11	27	-0.155000
11	28	-0.056000
11	29	-0.067000
11	30	-0.038000
11	31	0.103000
11	32	0.070000
11	33	-0.041000
11	34	0.008000
11	35	0.045000
11	36	-0.053000
11	37	-0.084000
11	38	-0.076000
11	39	-0.105000
11	40	-0.153000
11	41	-0.153000
11	42	-0.073000
11	43	-0.023000
11	44	-0.005000
11	45	0.086000
11	46	0.056000
11	47	0.078000
11	48	0.136000
11	49	0.002000
11	50	-0.073000
11	51	-0.184000
11	52	-0.197000
11	53	-0.237000
11	54	-0.228000
11	55	-0.258000
11	56	-0.279000
11	57	-0.181000
11	58	-0.258000
11	59	-0.242000
11	60	-0.121000
11	61	-0.085000
11	62	-0.164000
11	63	-0.174000
11	64	-0.137000
11	65	-0.131000
11	66	-0.057000
11	67	-0.002000
11	68	0.109000
11	69	0.164000
11	70	0.060000
11	71	-0.011000
11	72	-0.007000
11	73	-0.033000
11	74	-0.062000
11	75	-0.073000
11	76	-0.071000
11	77	-0.088000
11	78	-0.078000
11	79	-0.075000
11	80	-0.015000
11	81	0.025000
11	82	-0.012000
11	83	-0.072000
12	1	-0.194000
12	2	-0.270000
12	3	-0.212000
12	4	-0.172000
12	5	-0.024000
12	6	0.075000
12	7	0.248000
12	8	0.403000
12	9	0.541000
12	10	0.442000
12	11	0.722000
12	12	1.000000
12	13	0.685000
12	14	0.517000
12	15	0.664000
12	16	0.567000
12	17	0.234000
12	18	0.129000
12	19	-0.093000
12	20	-0.148000
12	21	-0.151000
12	22	-0.251000
12	23	-0.227000
12	24	-0.192000
12	25	-0.078000
12	26	-0.042000
12	27	-0.040000
12	28	0.099000
12	29	0.163000
12	30	0.168000
12	31	0.303000
12	32	0.306000
12	33	0.187000
12	34	0.268000
12	35	0.325000
12	36	0.167000
12	37	0.104000
12	38	0.136000
12	39	0.087000
12	40	-0.014000
12	41	-0.048000
12	42	-0.103000
12	43	-0.137000
12	44	-0.110000
12	45	-0.083000
12	46	-0.181000
12	47	-0.136000
12	48	-0.027000
12	49	-0.140000
12	50	-0.099000
12	51	-0.202000
12	52	-0.198000
12	53	-0.203000
12	54	-0.215000
12	55	-0.176000
12	56	-0.111000
12	57	-0.039000
12	58	-0.228000
12	59	-0.177000
12	60	0.007000
12	61	-0.051000
12	62	-0.207000
12	63	-0.271000
12	64	-0.210000
12	65	-0.160000
12	66	-0.079000
12	67	-0.054000
12	68	-0.017000
12	69	0.057000
12	70	0.028000
12	71	0.027000
12	72	-0.011000
12	73	-0.029000
12	74	0.002000
12	75	-0.008000
12	76	-0.001000
12	77	0.006000
12	78	0.002000
12	79	-0.010000
12	80	0.044000
12	81	0.030000
12	82	-0.031000
12	83	-0.043000
13	1	-0.088000
13	2	-0.110000
13	3	-0.062000
13	4	-0.043000
13	5	0.091000
13	6	0.010000
13	7	0.127000
13	8	0.190000
13	9	0.399000
13	10	0.475000
13	11	0.472000
13	12	0.685000
13	13	1.000000
13	14	0.675000
13	15	0.529000
13	16	0.579000
13	17	0.390000
13	18	0.348000
13	19	0.038000
13	20	0.009000
13	21	-0.041000
13	22	-0.107000
13	23	-0.051000
13	24	-0.035000
13	25	0.033000
13	26	0.060000
13	27	0.044000
13	28	0.131000
13	29	0.159000
13	30	0.143000
13	31	0.244000
13	32	0.189000
13	33	0.110000
13	34	0.180000
13	35	0.214000
13	36	0.086000
13	37	0.017000
13	38	0.045000
13	39	0.015000
13	40	-0.064000
13	41	-0.061000
13	42	-0.146000
13	43	-0.057000
13	44	-0.097000
13	45	-0.033000
13	46	-0.173000
13	47	-0.184000
13	48	-0.141000
13	49	-0.173000
13	50	-0.126000
13	51	-0.190000
13	52	-0.196000
13	53	-0.181000
13	54	-0.200000
13	55	-0.174000
13	56	-0.112000
13	57	-0.118000
13	58	-0.200000
13	59	-0.129000
13	60	-0.032000
13	61	-0.102000
13	62	-0.148000
13	63	-0.185000
13	64	-0.157000
13	65	-0.068000
13	66	-0.077000
13	67	-0.072000
13	68	-0.103000
13	69	0.007000
13	70	-0.000000
13	71	-0.023000
13	72	-0.070000
13	73	-0.058000
13	74	-0.057000
13	75	-0.095000
13	76	-0.081000
13	77	-0.078000
13	78	-0.084000
13	79	-0.097000
13	80	-0.050000
13	81	-0.068000
13	82	-0.117000
13	83	-0.138000
14	1	-0.171000
14	2	-0.209000
14	3	-0.189000
14	4	-0.132000
14	5	0.006000
14	6	0.025000
14	7	0.200000
14	8	0.251000
14	9	0.275000
14	10	0.477000
14	11	0.611000
14	12	0.517000
14	13	0.675000
14	14	1.000000
14	15	0.743000
14	16	0.510000
14	17	0.549000
14	18	0.460000
14	19	0.211000
14	20	0.133000
14	21	0.025000
14	22	-0.095000
14	23	-0.160000
14	24	-0.162000
14	25	-0.132000
14	26	-0.137000
14	27	-0.101000
14	28	-0.028000
14	29	-0.035000
14	30	0.002000
14	31	0.118000
14	32	0.054000
14	33	-0.027000
14	34	0.031000
14	35	0.042000
14	36	-0.045000
14	37	-0.092000
14	38	-0.091000
14	39	-0.125000
14	40	-0.167000
14	41	-0.138000
14	42	-0.147000
14	43	-0.052000
14	44	-0.106000
14	45	0.015000
14	46	-0.040000
14	47	-0.020000
14	48	0.058000
14	49	-0.021000
14	50	-0.069000
14	51	-0.167000
14	52	-0.190000
14	53	-0.215000
14	54	-0.227000
14	55	-0.259000
14	56	-0.250000
14	57	-0.195000
14	58	-0.208000
14	59	-0.169000
14	60	-0.059000
14	61	-0.030000
14	62	-0.067000
14	63	-0.079000
14	64	-0.062000
14	65	-0.034000
14	66	0.013000
14	67	0.060000
14	68	0.082000
14	69	0.166000
14	70	0.102000
14	71	0.010000
14	72	0.014000
14	73	0.005000
14	74	-0.047000
14	75	-0.095000
14	76	-0.087000
14	77	-0.107000
14	78	-0.129000
14	79	-0.127000
14	80	-0.086000
14	81	-0.073000
14	82	-0.112000
14	83	-0.168000
15	1	-0.247000
15	2	-0.339000
15	3	-0.315000
15	4	-0.251000
15	5	-0.130000
15	6	-0.016000
15	7	0.157000
15	8	0.273000
15	9	0.288000
15	10	0.294000
15	11	0.592000
15	12	0.664000
15	13	0.529000
15	14	0.743000
15	15	1.000000
15	16	0.721000
15	17	0.491000
15	18	0.300000
15	19	0.078000
15	20	-0.045000
15	21	-0.113000
15	22	-0.216000
15	23	-0.275000
15	24	-0.255000
15	25	-0.170000
15	26	-0.119000
15	27	-0.068000
15	28	0.024000
15	29	0.075000
15	30	0.149000
15	31	0.286000
15	32	0.233000
15	33	0.140000
15	34	0.229000
15	35	0.236000
15	36	0.101000
15	37	0.049000
15	38	0.056000
15	39	-0.009000
15	40	-0.090000
15	41	-0.096000
15	42	-0.152000
15	43	-0.175000
15	44	-0.191000
15	45	-0.118000
15	46	-0.153000
15	47	-0.075000
15	48	0.057000
15	49	-0.058000
15	50	-0.064000
15	51	-0.184000
15	52	-0.180000
15	53	-0.208000
15	54	-0.200000
15	55	-0.204000
15	56	-0.171000
15	57	-0.089000
15	58	-0.195000
15	59	-0.152000
15	60	0.028000
15	61	0.048000
15	62	-0.066000
15	63	-0.129000
15	64	-0.107000
15	65	-0.093000
15	66	0.006000
15	67	0.052000
15	68	0.086000
15	69	0.142000
15	70	0.100000
15	71	0.064000
15	72	0.075000
15	73	0.044000
15	74	0.023000
15	75	0.004000
15	76	0.018000
15	77	-0.004000
15	78	-0.042000
15	79	-0.033000
15	80	0.005000
15	81	-0.014000
15	82	-0.061000
15	83	-0.076000
16	1	-0.182000
16	2	-0.272000
16	3	-0.269000
16	4	-0.255000
16	5	-0.168000
16	6	-0.109000
16	7	0.010000
16	8	0.108000
16	9	0.188000
16	10	0.122000
16	11	0.356000
16	12	0.567000
16	13	0.579000
16	14	0.510000
16	15	0.721000
16	16	1.000000
16	17	0.609000
16	18	0.348000
16	19	0.033000
16	20	-0.088000
16	21	-0.188000
16	22	-0.220000
16	23	-0.204000
16	24	-0.169000
16	25	-0.062000
16	26	0.029000
16	27	0.056000
16	28	0.125000
16	29	0.221000
16	30	0.285000
16	31	0.445000
16	32	0.361000
16	33	0.265000
16	34	0.368000
16	35	0.391000
16	36	0.224000
16	37	0.124000
16	38	0.140000
16	39	0.078000
16	40	-0.026000
16	41	-0.037000
16	42	-0.153000
16	43	-0.172000
16	44	-0.192000
16	45	-0.132000
16	46	-0.224000
16	47	-0.172000
16	48	-0.059000
16	49	-0.121000
16	50	-0.062000
16	51	-0.155000
16	52	-0.159000
16	53	-0.165000
16	54	-0.162000
16	55	-0.136000
16	56	-0.088000
16	57	-0.070000
16	58	-0.176000
16	59	-0.108000
16	60	0.038000
16	61	0.006000
16	62	-0.088000
16	63	-0.158000
16	64	-0.121000
16	65	-0.071000
16	66	-0.004000
16	67	-0.017000
16	68	-0.035000
16	69	0.038000
16	70	0.013000
16	71	0.020000
16	72	0.025000
16	73	0.011000
16	74	-0.013000
16	75	-0.023000
16	76	0.027000
16	77	-0.007000
16	78	-0.057000
16	79	-0.024000
16	80	0.004000
16	81	-0.040000
16	82	-0.104000
16	83	-0.076000
17	1	-0.136000
17	2	-0.181000
17	3	-0.223000
17	4	-0.211000
17	5	-0.148000
17	6	-0.149000
17	7	-0.050000
17	8	0.003000
17	9	0.002000
17	10	0.078000
17	11	0.229000
17	12	0.234000
17	13	0.390000
17	14	0.549000
17	15	0.491000
17	16	0.609000
17	17	1.000000
17	18	0.606000
17	19	0.229000
17	20	0.114000
17	21	-0.057000
17	22	-0.098000
17	23	-0.134000
17	24	-0.148000
17	25	-0.130000
17	26	-0.083000
17	27	-0.040000
17	28	-0.027000
17	29	0.014000
17	30	0.076000
17	31	0.192000
17	32	0.124000
17	33	0.069000
17	34	0.121000
17	35	0.136000
17	36	0.060000
17	37	-0.018000
17	38	-0.025000
17	39	-0.057000
17	40	-0.105000
17	41	-0.078000
17	42	-0.123000
17	43	-0.089000
17	44	-0.145000
17	45	-0.061000
17	46	-0.093000
17	47	-0.051000
17	48	0.018000
17	49	-0.017000
17	50	-0.030000
17	51	-0.102000
17	52	-0.117000
17	53	-0.129000
17	54	-0.134000
17	55	-0.151000
17	56	-0.134000
17	57	-0.118000
17	58	-0.111000
17	59	-0.054000
17	60	0.038000
17	61	0.048000
17	62	0.017000
17	63	-0.021000
17	64	-0.014000
17	65	0.005000
17	66	0.050000
17	67	0.056000
17	68	0.049000
17	69	0.093000
17	70	0.071000
17	71	0.028000
17	72	0.053000
17	73	0.046000
17	74	-0.017000
17	75	-0.053000
17	76	-0.018000
17	77	-0.059000
17	78	-0.114000
17	79	-0.092000
17	80	-0.085000
17	81	-0.097000
17	82	-0.127000
17	83	-0.143000
18	1	-0.076000
18	2	-0.082000
18	3	-0.133000
18	4	-0.140000
18	5	-0.100000
18	6	-0.135000
18	7	-0.075000
18	8	-0.010000
18	9	0.002000
18	10	0.083000
18	11	0.153000
18	12	0.129000
18	13	0.348000
18	14	0.460000
18	15	0.300000
18	16	0.348000
18	17	0.606000
18	18	1.000000
18	19	0.648000
18	20	0.310000
18	21	0.127000
18	22	0.038000
18	23	-0.008000
18	24	-0.060000
18	25	-0.102000
18	26	-0.074000
18	27	-0.030000
18	28	-0.051000
18	29	-0.055000
18	30	0.008000
18	31	0.099000
18	32	-0.018000
18	33	-0.069000
18	34	-0.067000
18	35	-0.051000
18	36	-0.094000
18	37	-0.177000
18	38	-0.185000
18	39	-0.180000
18	40	-0.211000
18	41	-0.149000
18	42	-0.147000
18	43	-0.051000
18	44	-0.065000
18	45	-0.011000
18	46	0.007000
18	47	-0.056000
18	48	-0.005000
18	49	0.007000
18	50	-0.052000
18	51	-0.063000
18	52	-0.093000
18	53	-0.115000
18	54	-0.106000
18	55	-0.138000
18	56	-0.133000
18	57	-0.146000
18	58	-0.090000
18	59	-0.039000
18	60	-0.048000
18	61	-0.024000
18	62	0.052000
18	63	0.063000
18	64	0.033000
18	65	0.066000
18	66	0.040000
18	67	0.032000
18	68	0.059000
18	69	0.095000
18	70	0.048000
18	71	-0.029000
18	72	0.006000
18	73	0.019000
18	74	-0.068000
18	75	-0.099000
18	76	-0.081000
18	77	-0.108000
18	78	-0.145000
18	79	-0.135000
18	80	-0.126000
18	81	-0.114000
18	82	-0.111000
18	83	-0.144000
19	1	-0.065000
19	2	-0.033000
19	3	-0.081000
19	4	-0.063000
19	5	-0.083000
19	6	-0.122000
19	7	-0.093000
19	8	-0.069000
19	9	-0.091000
19	10	0.010000
19	11	-0.006000
19	12	-0.093000
19	13	0.038000
19	14	0.211000
19	15	0.078000
19	16	0.033000
19	17	0.229000
19	18	0.648000
19	19	1.000000
19	20	0.506000
19	21	0.313000
19	22	0.156000
19	23	0.027000
19	24	-0.088000
19	25	-0.185000
19	26	-0.164000
19	27	-0.125000
19	28	-0.177000
19	29	-0.195000
19	30	-0.139000
19	31	-0.112000
19	32	-0.174000
19	33	-0.168000
19	34	-0.226000
19	35	-0.229000
19	36	-0.187000
19	37	-0.247000
19	38	-0.288000
19	39	-0.263000
19	40	-0.237000
19	41	-0.143000
19	42	-0.043000
19	43	0.003000
19	44	-0.033000
19	45	-0.007000
19	46	0.157000
19	47	0.084000
19	48	0.135000
19	49	0.217000
19	50	0.051000
19	51	-0.001000
19	52	-0.024000
19	53	-0.060000
19	54	-0.052000
19	55	-0.101000
19	56	-0.126000
19	57	-0.119000
19	58	-0.036000
19	59	-0.038000
19	60	-0.085000
19	61	0.036000
19	62	0.119000
19	63	0.168000
19	64	0.116000
19	65	0.100000
19	66	0.129000
19	67	0.157000
19	68	0.137000
19	69	0.100000
19	70	0.013000
19	71	-0.043000
19	72	0.041000
19	73	0.007000
19	74	-0.076000
19	75	-0.082000
19	76	-0.091000
19	77	-0.112000
19	78	-0.130000
19	79	-0.126000
19	80	-0.145000
19	81	-0.138000
19	82	-0.097000
19	83	-0.118000
20	1	0.041000
20	2	0.181000
20	3	0.135000
20	4	0.124000
20	5	0.052000
20	6	-0.098000
20	7	-0.082000
20	8	-0.131000
20	9	-0.136000
20	10	0.074000
20	11	-0.025000
20	12	-0.148000
20	13	0.009000
20	14	0.133000
20	15	-0.045000
20	16	-0.088000
20	17	0.114000
20	18	0.310000
20	19	0.506000
20	20	1.000000
20	21	0.526000
20	22	0.349000
20	23	0.254000
20	24	0.125000
20	25	-0.043000
20	26	-0.047000
20	27	0.015000
20	28	-0.092000
20	29	-0.179000
20	30	-0.166000
20	31	-0.177000
20	32	-0.172000
20	33	-0.191000
20	34	-0.295000
20	35	-0.274000
20	36	-0.198000
20	37	-0.249000
20	38	-0.287000
20	39	-0.225000
20	40	-0.172000
20	41	-0.058000
20	42	0.012000
20	43	0.154000
20	44	0.077000
20	45	0.129000
20	46	0.152000
20	47	0.071000
20	48	0.042000
20	49	0.128000
20	50	0.007000
20	51	-0.041000
20	52	-0.047000
20	53	-0.054000
20	54	-0.070000
20	55	-0.123000
20	56	-0.164000
20	57	-0.195000
20	58	-0.054000
20	59	-0.071000
20	60	-0.120000
20	61	-0.034000
20	62	0.048000
20	63	0.105000
20	64	0.063000
20	65	0.066000
20	66	0.035000
20	67	0.061000
20	68	0.062000
20	69	0.036000
20	70	-0.013000
20	71	-0.103000
20	72	-0.076000
20	73	-0.069000
20	74	-0.166000
20	75	-0.194000
20	76	-0.192000
20	77	-0.231000
20	78	-0.224000
20	79	-0.199000
20	80	-0.172000
20	81	-0.212000
20	82	-0.185000
20	83	-0.246000
21	1	0.134000
21	2	0.324000
21	3	0.316000
21	4	0.321000
21	5	0.192000
21	6	-0.051000
21	7	-0.050000
21	8	-0.109000
21	9	-0.084000
21	10	0.127000
21	11	-0.045000
21	12	-0.151000
21	13	-0.041000
21	14	0.025000
21	15	-0.113000
21	16	-0.188000
21	17	-0.057000
21	18	0.127000
21	19	0.313000
21	20	0.526000
21	21	1.000000
21	22	0.607000
21	23	0.458000
21	24	0.308000
21	25	0.110000
21	26	0.073000
21	27	0.114000
21	28	-0.011000
21	29	-0.138000
21	30	-0.131000
21	31	-0.197000
21	32	-0.191000
21	33	-0.203000
21	34	-0.304000
21	35	-0.299000
21	36	-0.223000
21	37	-0.220000
21	38	-0.240000
21	39	-0.202000
21	40	-0.141000
21	41	-0.035000
21	42	0.020000
21	43	0.215000
21	44	0.178000
21	45	0.195000
21	46	0.175000
21	47	-0.077000
21	48	-0.082000
21	49	0.052000
21	50	-0.084000
21	51	-0.096000
21	52	-0.114000
21	53	-0.104000
21	54	-0.107000
21	55	-0.177000
21	56	-0.205000
21	57	-0.240000
21	58	-0.118000
21	59	-0.116000
21	60	-0.179000
21	61	-0.099000
21	62	0.010000
21	63	0.057000
21	64	-0.007000
21	65	0.016000
21	66	-0.041000
21	67	-0.020000
21	68	-0.021000
21	69	-0.005000
21	70	-0.029000
21	71	-0.111000
21	72	-0.153000
21	73	-0.141000
21	74	-0.222000
21	75	-0.214000
21	76	-0.226000
21	77	-0.239000
21	78	-0.230000
21	79	-0.182000
21	80	-0.164000
21	81	-0.197000
21	82	-0.160000
21	83	-0.230000
22	1	0.219000
22	2	0.442000
22	3	0.452000
22	4	0.407000
22	5	0.181000
22	6	-0.042000
22	7	-0.110000
22	8	-0.211000
22	9	-0.181000
22	10	0.010000
22	11	-0.175000
22	12	-0.251000
22	13	-0.107000
22	14	-0.095000
22	15	-0.216000
22	16	-0.220000
22	17	-0.098000
22	18	0.038000
22	19	0.156000
22	20	0.349000
22	21	0.607000
22	22	1.000000
22	23	0.657000
22	24	0.435000
22	25	0.187000
22	26	0.154000
22	27	0.200000
22	28	0.045000
22	29	-0.108000
22	30	-0.120000
22	31	-0.203000
22	32	-0.209000
22	33	-0.206000
22	34	-0.304000
22	35	-0.310000
22	36	-0.239000
22	37	-0.226000
22	38	-0.233000
22	39	-0.185000
22	40	-0.123000
22	41	-0.046000
22	42	0.027000
22	43	0.271000
22	44	0.225000
22	45	0.229000
22	46	0.234000
22	47	0.003000
22	48	-0.071000
22	49	0.063000
22	50	-0.095000
22	51	-0.055000
22	52	-0.138000
22	53	-0.094000
22	54	-0.082000
22	55	-0.164000
22	56	-0.217000
22	57	-0.276000
22	58	-0.133000
22	59	-0.111000
22	60	-0.177000
22	61	-0.117000
22	62	0.020000
22	63	0.052000
22	64	0.001000
22	65	0.019000
22	66	-0.055000
22	67	-0.065000
22	68	-0.122000
22	69	-0.146000
22	70	-0.099000
22	71	-0.146000
22	72	-0.151000
22	73	-0.136000
22	74	-0.216000
22	75	-0.218000
22	76	-0.221000
22	77	-0.235000
22	78	-0.217000
22	79	-0.215000
22	80	-0.185000
22	81	-0.204000
22	82	-0.152000
22	83	-0.194000
23	1	0.306000
23	2	0.595000
23	3	0.589000
23	4	0.478000
23	5	0.222000
23	6	-0.033000
23	7	-0.100000
23	8	-0.239000
23	9	-0.162000
23	10	0.022000
23	11	-0.196000
23	12	-0.227000
23	13	-0.051000
23	14	-0.160000
23	15	-0.275000
23	16	-0.204000
23	17	-0.134000
23	18	-0.008000
23	19	0.027000
23	20	0.254000
23	21	0.458000
23	22	0.657000
23	23	1.000000
23	24	0.777000
23	25	0.450000
23	26	0.382000
23	27	0.470000
23	28	0.297000
23	29	0.055000
23	30	0.017000
23	31	-0.093000
23	32	-0.103000
23	33	-0.146000
23	34	-0.260000
23	35	-0.258000
23	36	-0.224000
23	37	-0.220000
23	38	-0.213000
23	39	-0.170000
23	40	-0.131000
23	41	-0.049000
23	42	-0.015000
23	43	0.318000
23	44	0.265000
23	45	0.278000
23	46	0.186000
23	47	-0.109000
23	48	-0.205000
23	49	-0.042000
23	50	-0.150000
23	51	-0.091000
23	52	-0.133000
23	53	-0.095000
23	54	-0.109000
23	55	-0.163000
23	56	-0.176000
23	57	-0.252000
23	58	-0.125000
23	59	-0.103000
23	60	-0.212000
23	61	-0.204000
23	62	-0.049000
23	63	0.005000
23	64	-0.044000
23	65	0.012000
23	66	-0.119000
23	67	-0.141000
23	68	-0.228000
23	69	-0.179000
23	70	-0.176000
23	71	-0.200000
23	72	-0.260000
23	73	-0.196000
23	74	-0.256000
23	75	-0.289000
23	76	-0.291000
23	77	-0.275000
23	78	-0.266000
23	79	-0.249000
23	80	-0.207000
23	81	-0.232000
23	82	-0.216000
23	83	-0.241000
24	1	0.320000
24	2	0.543000
24	3	0.541000
24	4	0.345000
24	5	0.130000
24	6	-0.129000
24	7	-0.168000
24	8	-0.250000
24	9	-0.139000
24	10	-0.009000
24	11	-0.199000
24	12	-0.192000
24	13	-0.035000
24	14	-0.162000
24	15	-0.255000
24	16	-0.169000
24	17	-0.148000
24	18	-0.060000
24	19	-0.088000
24	20	0.125000
24	21	0.308000
24	22	0.435000
24	23	0.777000
24	24	1.000000
24	25	0.779000
24	26	0.671000
24	27	0.653000
24	28	0.484000
24	29	0.316000
24	30	0.239000
24	31	0.060000
24	32	0.051000
24	33	-0.027000
24	34	-0.122000
24	35	-0.114000
24	36	-0.106000
24	37	-0.105000
24	38	-0.063000
24	39	-0.023000
24	40	-0.018000
24	41	0.024000
24	42	-0.095000
24	43	0.212000
24	44	0.188000
24	45	0.180000
24	46	0.014000
24	47	-0.271000
24	48	-0.349000
24	49	-0.202000
24	50	-0.172000
24	51	-0.057000
24	52	-0.077000
24	53	-0.044000
24	54	-0.063000
24	55	-0.078000
24	56	-0.071000
24	57	-0.154000
24	58	-0.067000
24	59	-0.036000
24	60	-0.176000
24	61	-0.249000
24	62	-0.099000
24	63	-0.067000
24	64	-0.086000
24	65	0.037000
24	66	-0.171000
24	67	-0.212000
24	68	-0.279000
24	69	-0.171000
24	70	-0.149000
24	71	-0.172000
24	72	-0.313000
24	73	-0.194000
24	74	-0.212000
24	75	-0.287000
24	76	-0.290000
24	77	-0.231000
24	78	-0.237000
24	79	-0.249000
24	80	-0.203000
24	81	-0.227000
24	82	-0.247000
24	83	-0.250000
25	1	0.193000
25	2	0.329000
25	3	0.378000
25	4	0.174000
25	5	0.053000
25	6	-0.176000
25	7	-0.206000
25	8	-0.197000
[truncated: 4,889 more rows]
