# Supplementary material for: Probing Difference in Binding Modes of Inhibitors to MDMX by Molecular Dynamics Simulations and Different Free Energy Methods
Source: PLoS One. 2015 Oct 29;10(10):e0141409. doi: 10.1371/journal.pone.0141409 (PMC4625964; doi:10.1371/journal.pone.0141409)
Supplement: S3 Fig — (ZIP) [file pone.0141409.s003.zip › corrdat/ww8-corr.dat]

1	1	1.000000
1	2	0.713000
1	3	0.379000
1	4	0.131000
1	5	0.016000
1	6	-0.146000
1	7	-0.164000
1	8	-0.156000
1	9	-0.129000
1	10	-0.178000
1	11	-0.246000
1	12	-0.231000
1	13	-0.188000
1	14	-0.239000
1	15	-0.274000
1	16	-0.243000
1	17	-0.205000
1	18	-0.148000
1	19	-0.119000
1	20	-0.117000
1	21	-0.006000
1	22	0.071000
1	23	0.216000
1	24	0.289000
1	25	0.180000
1	26	0.103000
1	27	0.102000
1	28	0.100000
1	29	0.067000
1	30	-0.023000
1	31	-0.105000
1	32	-0.058000
1	33	-0.079000
1	34	-0.186000
1	35	-0.192000
1	36	-0.167000
1	37	-0.136000
1	38	-0.067000
1	39	-0.027000
1	40	-0.018000
1	41	0.003000
1	42	-0.023000
1	43	0.061000
1	44	0.100000
1	45	0.049000
1	46	0.006000
1	47	-0.045000
1	48	-0.128000
1	49	-0.058000
1	50	-0.002000
1	51	0.080000
1	52	0.040000
1	53	0.092000
1	54	0.159000
1	55	0.109000
1	56	0.100000
1	57	-0.019000
1	58	0.101000
1	59	0.113000
1	60	-0.021000
1	61	-0.061000
1	62	0.054000
1	63	0.056000
1	64	0.066000
1	65	0.059000
1	66	-0.054000
1	67	-0.093000
1	68	-0.114000
1	69	-0.132000
1	70	-0.089000
1	71	-0.093000
1	72	-0.123000
1	73	-0.141000
1	74	-0.137000
1	75	-0.097000
1	76	-0.141000
1	77	-0.158000
1	78	-0.080000
1	79	-0.058000
1	80	-0.135000
1	81	-0.063000
1	82	0.048000
1	83	-0.038000
2	1	0.713000
2	2	1.000000
2	3	0.693000
2	4	0.327000
2	5	0.105000
2	6	-0.092000
2	7	-0.169000
2	8	-0.204000
2	9	-0.135000
2	10	-0.140000
2	11	-0.282000
2	12	-0.283000
2	13	-0.165000
2	14	-0.255000
2	15	-0.362000
2	16	-0.275000
2	17	-0.212000
2	18	-0.143000
2	19	-0.079000
2	20	-0.012000
2	21	0.109000
2	22	0.364000
2	23	0.458000
2	24	0.443000
2	25	0.320000
2	26	0.180000
2	27	0.141000
2	28	0.201000
2	29	0.131000
2	30	-0.016000
2	31	-0.099000
2	32	-0.040000
2	33	-0.080000
2	34	-0.215000
2	35	-0.217000
2	36	-0.143000
2	37	-0.133000
2	38	-0.133000
2	39	-0.089000
2	40	-0.033000
2	41	0.030000
2	42	0.047000
2	43	0.134000
2	44	0.160000
2	45	0.131000
2	46	0.107000
2	47	0.061000
2	48	-0.029000
2	49	0.072000
2	50	0.078000
2	51	0.144000
2	52	0.109000
2	53	0.157000
2	54	0.129000
2	55	0.087000
2	56	0.008000
2	57	-0.116000
2	58	0.073000
2	59	0.045000
2	60	-0.128000
2	61	-0.075000
2	62	0.044000
2	63	0.086000
2	64	0.124000
2	65	0.075000
2	66	0.003000
2	67	-0.038000
2	68	-0.081000
2	69	-0.211000
2	70	-0.250000
2	71	-0.256000
2	72	-0.266000
2	73	-0.278000
2	74	-0.317000
2	75	-0.269000
2	76	-0.268000
2	77	-0.294000
2	78	-0.237000
2	79	-0.133000
2	80	-0.173000
2	81	-0.095000
2	82	0.053000
2	83	-0.012000
3	1	0.379000
3	2	0.693000
3	3	1.000000
3	4	0.656000
3	5	0.330000
3	6	0.040000
3	7	-0.123000
3	8	-0.188000
3	9	-0.079000
3	10	-0.063000
3	11	-0.256000
3	12	-0.263000
3	13	-0.087000
3	14	-0.219000
3	15	-0.359000
3	16	-0.251000
3	17	-0.195000
3	18	-0.170000
3	19	-0.116000
3	20	0.040000
3	21	0.083000
3	22	0.430000
3	23	0.485000
3	24	0.469000
3	25	0.395000
3	26	0.225000
3	27	0.154000
3	28	0.265000
3	29	0.176000
3	30	0.023000
3	31	-0.063000
3	32	0.006000
3	33	-0.032000
3	34	-0.155000
3	35	-0.165000
3	36	-0.098000
3	37	-0.100000
3	38	-0.114000
3	39	-0.085000
3	40	-0.023000
3	41	0.033000
3	42	0.084000
3	43	0.179000
3	44	0.153000
3	45	0.147000
3	46	0.142000
3	47	0.066000
3	48	-0.031000
3	49	0.080000
3	50	0.067000
3	51	0.139000
3	52	0.081000
3	53	0.177000
3	54	0.118000
3	55	0.097000
3	56	-0.050000
3	57	-0.192000
3	58	0.007000
3	59	-0.036000
3	60	-0.178000
3	61	-0.095000
3	62	-0.005000
3	63	0.067000
3	64	0.131000
3	65	0.045000
3	66	-0.008000
3	67	-0.062000
3	68	-0.134000
3	69	-0.234000
3	70	-0.289000
3	71	-0.300000
3	72	-0.303000
3	73	-0.326000
3	74	-0.380000
3	75	-0.300000
3	76	-0.284000
3	77	-0.324000
3	78	-0.238000
3	79	-0.089000
3	80	-0.111000
3	81	-0.038000
3	82	0.172000
3	83	0.146000
4	1	0.131000
4	2	0.327000
4	3	0.656000
4	4	1.000000
4	5	0.638000
4	6	0.329000
4	7	0.113000
4	8	0.010000
4	9	0.079000
4	10	0.089000
4	11	-0.095000
4	12	-0.174000
4	13	-0.064000
4	14	-0.107000
4	15	-0.239000
4	16	-0.257000
4	17	-0.194000
4	18	-0.163000
4	19	-0.115000
4	20	0.048000
4	21	0.183000
4	22	0.359000
4	23	0.312000
4	24	0.205000
4	25	0.146000
4	26	0.030000
4	27	-0.040000
4	28	0.049000
4	29	-0.008000
4	30	-0.123000
4	31	-0.184000
4	32	-0.114000
4	33	-0.112000
4	34	-0.218000
4	35	-0.248000
4	36	-0.191000
4	37	-0.149000
4	38	-0.181000
4	39	-0.184000
4	40	-0.113000
4	41	-0.072000
4	42	0.042000
4	43	0.168000
4	44	0.113000
4	45	0.136000
4	46	0.169000
4	47	0.130000
4	48	0.085000
4	49	0.189000
4	50	0.090000
4	51	0.106000
4	52	0.022000
4	53	0.079000
4	54	0.116000
4	55	0.038000
4	56	-0.118000
4	57	-0.172000
4	58	-0.021000
4	59	-0.158000
4	60	-0.229000
4	61	-0.082000
4	62	-0.034000
4	63	0.065000
4	64	0.078000
4	65	0.087000
4	66	0.061000
4	67	0.077000
4	68	-0.017000
4	69	-0.140000
4	70	-0.265000
4	71	-0.271000
4	72	-0.309000
4	73	-0.324000
4	74	-0.294000
4	75	-0.220000
4	76	-0.272000
4	77	-0.267000
4	78	-0.076000
4	79	-0.007000
4	80	-0.068000
4	81	0.100000
4	82	0.335000
4	83	0.403000
5	1	0.016000
5	2	0.105000
5	3	0.330000
5	4	0.638000
5	5	1.000000
5	6	0.658000
5	7	0.335000
5	8	0.241000
5	9	0.366000
5	10	0.360000
5	11	0.083000
5	12	0.005000
5	13	0.054000
5	14	-0.011000
5	15	-0.107000
5	16	-0.161000
5	17	-0.159000
5	18	-0.107000
5	19	-0.078000
5	20	-0.010000
5	21	0.124000
5	22	0.162000
5	23	0.087000
5	24	0.015000
5	25	-0.006000
5	26	-0.076000
5	27	-0.121000
5	28	-0.046000
5	29	-0.086000
5	30	-0.150000
5	31	-0.160000
5	32	-0.145000
5	33	-0.135000
5	34	-0.162000
5	35	-0.208000
5	36	-0.197000
5	37	-0.107000
5	38	-0.131000
5	39	-0.187000
5	40	-0.120000
5	41	-0.158000
5	42	-0.024000
5	43	0.108000
5	44	0.115000
5	45	0.145000
5	46	0.128000
5	47	0.110000
5	48	0.022000
5	49	0.075000
5	50	-0.040000
5	51	-0.065000
5	52	-0.073000
5	53	-0.055000
5	54	0.115000
5	55	0.006000
5	56	-0.110000
5	57	-0.167000
5	58	-0.187000
5	59	-0.290000
5	60	-0.246000
5	61	-0.164000
5	62	-0.188000
5	63	-0.110000
5	64	-0.102000
5	65	-0.062000
5	66	-0.068000
5	67	-0.018000
5	68	-0.045000
5	69	-0.150000
5	70	-0.200000
5	71	-0.190000
5	72	-0.179000
5	73	-0.172000
5	74	-0.146000
5	75	-0.091000
5	76	-0.079000
5	77	-0.017000
5	78	0.123000
5	79	0.177000
5	80	0.211000
5	81	0.435000
5	82	0.476000
5	83	0.339000
6	1	-0.146000
6	2	-0.092000
6	3	0.040000
6	4	0.329000
6	5	0.658000
6	6	1.000000
6	7	0.690000
6	8	0.531000
6	9	0.483000
6	10	0.412000
6	11	0.279000
6	12	0.157000
6	13	-0.007000
6	14	0.030000
6	15	0.034000
6	16	-0.123000
6	17	-0.194000
6	18	-0.141000
6	19	-0.074000
6	20	-0.087000
6	21	0.069000
6	22	0.008000
6	23	-0.164000
6	24	-0.237000
6	25	-0.210000
6	26	-0.231000
6	27	-0.270000
6	28	-0.203000
6	29	-0.224000
6	30	-0.228000
6	31	-0.207000
6	32	-0.198000
6	33	-0.180000
6	34	-0.156000
6	35	-0.186000
6	36	-0.164000
6	37	-0.070000
6	38	-0.127000
6	39	-0.167000
6	40	-0.113000
6	41	-0.126000
6	42	0.023000
6	43	0.105000
6	44	0.134000
6	45	0.184000
6	46	0.179000
6	47	0.255000
6	48	0.204000
6	49	0.142000
6	50	0.008000
6	51	-0.127000
6	52	0.008000
6	53	-0.189000
6	54	-0.035000
6	55	-0.186000
6	56	-0.249000
6	57	-0.115000
6	58	-0.283000
6	59	-0.430000
6	60	-0.322000
6	61	-0.166000
6	62	-0.286000
6	63	-0.208000
6	64	-0.239000
6	65	-0.102000
6	66	-0.062000
6	67	0.091000
6	68	0.177000
6	69	-0.010000
6	70	-0.123000
6	71	-0.124000
6	72	-0.107000
6	73	-0.043000
6	74	-0.016000
6	75	-0.056000
6	76	-0.004000
6	77	0.130000
6	78	0.164000
6	79	0.149000
6	80	0.280000
6	81	0.499000
6	82	0.405000
6	83	0.421000
7	1	-0.164000
7	2	-0.169000
7	3	-0.123000
7	4	0.113000
7	5	0.335000
7	6	0.690000
7	7	1.000000
7	8	0.698000
7	9	0.448000
7	10	0.560000
7	11	0.564000
7	12	0.332000
7	13	0.095000
7	14	0.278000
7	15	0.274000
7	16	-0.004000
7	17	-0.042000
7	18	-0.024000
7	19	0.008000
7	20	-0.004000
7	21	0.117000
7	22	-0.136000
7	23	-0.292000
7	24	-0.340000
7	25	-0.295000
7	26	-0.289000
7	27	-0.302000
7	28	-0.259000
7	29	-0.259000
7	30	-0.229000
7	31	-0.180000
7	32	-0.190000
7	33	-0.166000
7	34	-0.122000
7	35	-0.149000
7	36	-0.108000
7	37	-0.025000
7	38	-0.084000
7	39	-0.120000
7	40	-0.080000
7	41	-0.094000
7	42	0.004000
7	43	0.036000
7	44	0.075000
7	45	0.141000
7	46	0.152000
7	47	0.218000
7	48	0.249000
7	49	0.188000
7	50	0.071000
7	51	-0.099000
7	52	-0.057000
7	53	-0.360000
7	54	-0.271000
7	55	-0.403000
7	56	-0.300000
7	57	0.022000
7	58	-0.149000
7	59	-0.302000
7	60	-0.195000
7	61	-0.040000
7	62	-0.172000
7	63	-0.141000
7	64	-0.188000
7	65	0.045000
7	66	0.088000
7	67	0.268000
7	68	0.323000
7	69	0.113000
7	70	-0.089000
7	71	-0.116000
7	72	-0.120000
7	73	-0.040000
7	74	0.020000
7	75	-0.088000
7	76	-0.078000
7	77	0.084000
7	78	0.090000
7	79	-0.018000
7	80	0.096000
7	81	0.248000
7	82	0.129000
7	83	0.170000
8	1	-0.156000
8	2	-0.204000
8	3	-0.188000
8	4	0.010000
8	5	0.241000
8	6	0.531000
8	7	0.698000
8	8	1.000000
8	9	0.770000
8	10	0.492000
8	11	0.597000
8	12	0.519000
8	13	0.150000
8	14	0.206000
8	15	0.316000
8	16	0.075000
8	17	-0.088000
8	18	-0.002000
8	19	-0.004000
8	20	-0.125000
8	21	0.047000
8	22	-0.190000
8	23	-0.317000
8	24	-0.325000
8	25	-0.266000
8	26	-0.255000
8	27	-0.256000
8	28	-0.218000
8	29	-0.227000
8	30	-0.189000
8	31	-0.106000
8	32	-0.141000
8	33	-0.178000
8	34	-0.107000
8	35	-0.113000
8	36	-0.177000
8	37	-0.105000
8	38	-0.116000
8	39	-0.166000
8	40	-0.179000
8	41	-0.232000
8	42	-0.139000
8	43	-0.079000
8	44	0.011000
8	45	0.082000
8	46	0.026000
8	47	0.150000
8	48	0.100000
8	49	0.006000
8	50	-0.120000
8	51	-0.249000
8	52	-0.059000
8	53	-0.316000
8	54	-0.086000
8	55	-0.224000
8	56	-0.115000
8	57	0.085000
8	58	-0.214000
8	59	-0.264000
8	60	-0.109000
8	61	-0.090000
8	62	-0.221000
8	63	-0.239000
8	64	-0.316000
8	65	-0.141000
8	66	-0.112000
8	67	0.044000
8	68	0.160000
8	69	0.064000
8	70	0.037000
8	71	0.040000
8	72	0.068000
8	73	0.121000
8	74	0.155000
8	75	0.077000
8	76	0.103000
8	77	0.217000
8	78	0.186000
8	79	0.103000
8	80	0.202000
8	81	0.284000
8	82	0.153000
8	83	0.175000
9	1	-0.129000
9	2	-0.135000
9	3	-0.079000
9	4	0.079000
9	5	0.366000
9	6	0.483000
9	7	0.448000
9	8	0.770000
9	9	1.000000
9	10	0.597000
9	11	0.497000
9	12	0.598000
9	13	0.336000
9	14	0.154000
9	15	0.250000
9	16	0.149000
9	17	-0.084000
9	18	0.026000
9	19	-0.017000
9	20	-0.142000
9	21	0.003000
9	22	-0.115000
9	23	-0.187000
9	24	-0.176000
9	25	-0.097000
9	26	-0.105000
9	27	-0.133000
9	28	-0.040000
9	29	-0.058000
9	30	-0.076000
9	31	0.013000
9	32	-0.000000
9	33	-0.084000
9	34	-0.028000
9	35	-0.007000
9	36	-0.120000
9	37	-0.080000
9	38	-0.075000
9	39	-0.141000
9	40	-0.162000
9	41	-0.242000
9	42	-0.136000
9	43	-0.082000
9	44	0.018000
9	45	0.086000
9	46	0.014000
9	47	0.112000
9	48	0.001000
9	49	-0.084000
9	50	-0.223000
9	51	-0.330000
9	52	-0.085000
9	53	-0.227000
9	54	0.025000
9	55	-0.089000
9	56	-0.057000
9	57	-0.018000
9	58	-0.304000
9	59	-0.288000
9	60	-0.142000
9	61	-0.174000
9	62	-0.296000
9	63	-0.302000
9	64	-0.353000
9	65	-0.293000
9	66	-0.255000
9	67	-0.137000
9	68	-0.010000
9	69	-0.090000
9	70	-0.017000
9	71	0.018000
9	72	0.073000
9	73	0.113000
9	74	0.099000
9	75	0.069000
9	76	0.134000
9	77	0.207000
9	78	0.161000
9	79	0.151000
9	80	0.263000
9	81	0.329000
9	82	0.177000
9	83	0.123000
10	1	-0.178000
10	2	-0.140000
10	3	-0.063000
10	4	0.089000
10	5	0.360000
10	6	0.412000
10	7	0.560000
10	8	0.492000
10	9	0.597000
10	10	1.000000
10	11	0.730000
10	12	0.520000
10	13	0.517000
10	14	0.528000
10	15	0.380000
10	16	0.178000
10	17	0.157000
10	18	0.169000
10	19	0.125000
10	20	0.150000
10	21	0.161000
10	22	-0.015000
10	23	-0.154000
10	24	-0.203000
10	25	-0.158000
10	26	-0.181000
10	27	-0.215000
10	28	-0.102000
10	29	-0.137000
10	30	-0.169000
10	31	-0.070000
10	32	-0.078000
10	33	-0.130000
10	34	-0.078000
10	35	-0.040000
10	36	-0.041000
10	37	-0.023000
10	38	-0.068000
10	39	-0.108000
10	40	-0.083000
10	41	-0.112000
10	42	-0.014000
10	43	0.038000
10	44	0.015000
10	45	0.126000
10	46	0.161000
10	47	0.101000
10	48	0.147000
10	49	0.160000
10	50	-0.014000
10	51	-0.170000
10	52	-0.167000
10	53	-0.291000
10	54	-0.294000
10	55	-0.345000
10	56	-0.306000
10	57	-0.139000
10	58	-0.205000
10	59	-0.277000
10	60	-0.195000
10	61	-0.064000
10	62	-0.151000
10	63	-0.129000
10	64	-0.133000
10	65	-0.018000
10	66	0.063000
10	67	0.165000
10	68	0.130000
10	69	0.019000
10	70	-0.123000
10	71	-0.123000
10	72	-0.112000
10	73	-0.087000
10	74	-0.061000
10	75	-0.091000
10	76	-0.088000
10	77	-0.026000
10	78	0.010000
10	79	-0.027000
10	80	0.033000
10	81	0.118000
10	82	0.010000
10	83	-0.051000
11	1	-0.246000
11	2	-0.282000
11	3	-0.256000
11	4	-0.095000
11	5	0.083000
11	6	0.279000
11	7	0.564000
11	8	0.597000
11	9	0.497000
11	10	0.730000
11	11	1.000000
11	12	0.740000
11	13	0.455000
11	14	0.614000
11	15	0.619000
11	16	0.316000
11	17	0.223000
11	18	0.207000
11	19	0.127000
11	20	0.075000
11	21	0.082000
11	22	-0.164000
11	23	-0.314000
11	24	-0.345000
11	25	-0.287000
11	26	-0.218000
11	27	-0.217000
11	28	-0.205000
11	29	-0.184000
11	30	-0.115000
11	31	0.001000
11	32	-0.037000
11	33	-0.072000
11	34	0.021000
11	35	0.034000
11	36	0.011000
11	37	0.024000
11	38	-0.029000
11	39	-0.082000
11	40	-0.083000
11	41	-0.112000
11	42	-0.038000
11	43	-0.066000
11	44	-0.095000
11	45	0.012000
11	46	0.050000
11	47	0.058000
11	48	0.180000
11	49	0.166000
11	50	0.016000
11	51	-0.190000
11	52	-0.159000
11	53	-0.367000
11	54	-0.334000
11	55	-0.392000
11	56	-0.291000
11	57	-0.000000
11	58	-0.171000
11	59	-0.260000
11	60	-0.079000
11	61	0.044000
11	62	-0.105000
11	63	-0.133000
11	64	-0.166000
11	65	0.023000
11	66	0.132000
11	67	0.252000
11	68	0.240000
11	69	0.042000
11	70	-0.077000
11	71	-0.081000
11	72	-0.054000
11	73	0.005000
11	74	0.043000
11	75	-0.051000
11	76	-0.041000
11	77	0.074000
11	78	0.041000
11	79	-0.065000
11	80	0.038000
11	81	0.088000
11	82	-0.060000
11	83	-0.069000
12	1	-0.231000
12	2	-0.283000
12	3	-0.263000
12	4	-0.174000
12	5	0.005000
12	6	0.157000
12	7	0.332000
12	8	0.519000
12	9	0.598000
12	10	0.520000
12	11	0.740000
12	12	1.000000
12	13	0.635000
12	14	0.462000
12	15	0.646000
12	16	0.532000
12	17	0.229000
12	18	0.234000
12	19	0.108000
12	20	-0.028000
12	21	-0.047000
12	22	-0.219000
12	23	-0.244000
12	24	-0.243000
12	25	-0.164000
12	26	-0.087000
12	27	-0.066000
12	28	-0.031000
12	29	-0.004000
12	30	0.063000
12	31	0.201000
12	32	0.172000
12	33	0.089000
12	34	0.200000
12	35	0.254000
12	36	0.127000
12	37	0.091000
12	38	0.086000
12	39	0.023000
12	40	-0.048000
12	41	-0.115000
12	42	-0.084000
12	43	-0.120000
12	44	-0.088000
12	45	-0.007000
12	46	-0.042000
12	47	-0.011000
12	48	0.018000
12	49	-0.063000
12	50	-0.166000
12	51	-0.333000
12	52	-0.165000
12	53	-0.326000
12	54	-0.235000
12	55	-0.265000
12	56	-0.143000
12	57	0.035000
12	58	-0.243000
12	59	-0.213000
12	60	0.001000
12	61	-0.014000
12	62	-0.192000
12	63	-0.251000
12	64	-0.289000
12	65	-0.200000
12	66	-0.103000
12	67	-0.006000
12	68	0.065000
12	69	-0.074000
12	70	-0.028000
12	71	-0.013000
12	72	0.059000
12	73	0.120000
12	74	0.078000
12	75	0.011000
12	76	0.093000
12	77	0.144000
12	78	0.017000
12	79	-0.013000
12	80	0.116000
12	81	0.065000
12	82	-0.114000
12	83	-0.129000
13	1	-0.188000
13	2	-0.165000
13	3	-0.087000
13	4	-0.064000
13	5	0.054000
13	6	-0.007000
13	7	0.095000
13	8	0.150000
13	9	0.336000
13	10	0.517000
13	11	0.455000
13	12	0.635000
13	13	1.000000
13	14	0.660000
13	15	0.491000
13	16	0.591000
13	17	0.499000
13	18	0.467000
13	19	0.208000
13	20	0.149000
13	21	-0.028000
13	22	-0.049000
13	23	-0.011000
13	24	-0.046000
13	25	0.037000
13	26	0.012000
13	27	0.001000
13	28	0.160000
13	29	0.134000
13	30	0.086000
13	31	0.234000
13	32	0.195000
13	33	0.113000
13	34	0.155000
13	35	0.218000
13	36	0.148000
13	37	0.053000
13	38	0.020000
13	39	-0.031000
13	40	-0.065000
13	41	-0.091000
13	42	-0.047000
13	43	-0.057000
13	44	-0.110000
13	45	-0.021000
13	46	0.024000
13	47	-0.084000
13	48	-0.044000
13	49	0.013000
13	50	-0.094000
13	51	-0.171000
13	52	-0.217000
13	53	-0.146000
13	54	-0.237000
13	55	-0.175000
13	56	-0.156000
13	57	-0.153000
13	58	-0.126000
13	59	-0.064000
13	60	-0.009000
13	61	-0.008000
13	62	-0.039000
13	63	-0.056000
13	64	-0.017000
13	65	-0.053000
13	66	0.021000
13	67	0.005000
13	68	-0.085000
13	69	-0.079000
13	70	-0.111000
13	71	-0.093000
13	72	-0.067000
13	73	-0.105000
13	74	-0.129000
13	75	-0.087000
13	76	-0.077000
13	77	-0.131000
13	78	-0.108000
13	79	-0.079000
13	80	-0.102000
13	81	-0.126000
13	82	-0.176000
13	83	-0.231000
14	1	-0.239000
14	2	-0.255000
14	3	-0.219000
14	4	-0.107000
14	5	-0.011000
14	6	0.030000
14	7	0.278000
14	8	0.206000
14	9	0.154000
14	10	0.528000
14	11	0.614000
14	12	0.462000
14	13	0.660000
14	14	1.000000
14	15	0.726000
14	16	0.461000
14	17	0.604000
14	18	0.493000
14	19	0.296000
14	20	0.269000
14	21	0.089000
14	22	-0.090000
14	23	-0.191000
14	24	-0.247000
14	25	-0.189000
14	26	-0.154000
14	27	-0.159000
14	28	-0.106000
14	29	-0.105000
14	30	-0.071000
14	31	0.047000
14	32	-0.014000
14	33	-0.034000
14	34	0.031000
14	35	0.047000
14	36	0.046000
14	37	0.007000
14	38	-0.051000
14	39	-0.105000
14	40	-0.103000
14	41	-0.095000
14	42	-0.038000
14	43	-0.071000
14	44	-0.204000
14	45	-0.062000
14	46	0.065000
14	47	-0.054000
14	48	0.150000
14	49	0.240000
14	50	0.087000
14	51	-0.047000
14	52	-0.222000
14	53	-0.232000
14	54	-0.379000
14	55	-0.339000
14	56	-0.279000
14	57	-0.055000
14	58	0.001000
14	59	-0.088000
14	60	0.012000
14	61	0.149000
14	62	0.099000
14	63	0.087000
14	64	0.114000
14	65	0.221000
14	66	0.322000
14	67	0.341000
14	68	0.170000
14	69	0.061000
14	70	-0.144000
14	71	-0.144000
14	72	-0.169000
14	73	-0.175000
14	74	-0.106000
14	75	-0.135000
14	76	-0.190000
14	77	-0.139000
14	78	-0.065000
14	79	-0.153000
14	80	-0.161000
14	81	-0.099000
14	82	-0.169000
14	83	-0.200000
15	1	-0.274000
15	2	-0.362000
15	3	-0.359000
15	4	-0.239000
15	5	-0.107000
15	6	0.034000
15	7	0.274000
15	8	0.316000
15	9	0.250000
15	10	0.380000
15	11	0.619000
15	12	0.646000
15	13	0.491000
15	14	0.726000
15	15	1.000000
15	16	0.676000
15	17	0.506000
15	18	0.372000
15	19	0.217000
15	20	0.114000
15	21	0.003000
15	22	-0.235000
15	23	-0.277000
15	24	-0.301000
15	25	-0.256000
15	26	-0.145000
15	27	-0.084000
15	28	-0.131000
15	29	-0.096000
15	30	0.048000
15	31	0.181000
15	32	0.093000
15	33	0.077000
15	34	0.216000
15	35	0.219000
15	36	0.131000
15	37	0.124000
15	38	0.105000
15	39	0.015000
15	40	-0.033000
15	41	-0.096000
15	42	-0.083000
15	43	-0.121000
15	44	-0.168000
15	45	-0.061000
15	46	-0.035000
15	47	-0.093000
15	48	0.074000
15	49	0.033000
15	50	-0.077000
15	51	-0.239000
15	52	-0.247000
15	53	-0.354000
15	54	-0.354000
15	55	-0.334000
15	56	-0.204000
15	57	0.038000
15	58	-0.138000
15	59	-0.151000
15	60	0.060000
15	61	0.087000
15	62	-0.046000
15	63	-0.101000
15	64	-0.124000
15	65	-0.001000
15	66	0.114000
15	67	0.177000
15	68	0.132000
15	69	0.011000
15	70	-0.024000
15	71	-0.031000
15	72	0.003000
15	73	0.057000
15	74	0.057000
15	75	-0.013000
15	76	0.025000
15	77	0.084000
15	78	0.005000
15	79	-0.065000
15	80	0.023000
15	81	-0.011000
15	82	-0.173000
15	83	-0.194000
16	1	-0.243000
16	2	-0.275000
16	3	-0.251000
16	4	-0.257000
16	5	-0.161000
16	6	-0.123000
16	7	-0.004000
16	8	0.075000
16	9	0.149000
16	10	0.178000
16	11	0.316000
16	12	0.532000
16	13	0.591000
16	14	0.461000
16	15	0.676000
16	16	1.000000
16	17	0.660000
16	18	0.456000
16	19	0.180000
16	20	0.076000
16	21	-0.146000
16	22	-0.159000
16	23	-0.060000
16	24	-0.072000
16	25	-0.014000
16	26	0.073000
16	27	0.141000
16	28	0.134000
16	29	0.181000
16	30	0.291000
16	31	0.451000
16	32	0.331000
16	33	0.287000
16	34	0.400000
16	35	0.417000
16	36	0.296000
16	37	0.220000
16	38	0.180000
16	39	0.076000
16	40	0.027000
16	41	-0.037000
16	42	-0.028000
16	43	-0.105000
16	44	-0.127000
16	45	-0.084000
16	46	-0.093000
16	47	-0.190000
16	48	-0.104000
16	49	-0.094000
16	50	-0.130000
16	51	-0.215000
16	52	-0.225000
16	53	-0.164000
16	54	-0.213000
16	55	-0.114000
16	56	-0.076000
16	57	-0.060000
16	58	-0.155000
16	59	-0.066000
16	60	0.099000
16	61	0.026000
16	62	-0.069000
16	63	-0.122000
16	64	-0.085000
16	65	-0.127000
16	66	-0.016000
16	67	-0.043000
16	68	-0.099000
16	69	-0.165000
16	70	-0.069000
16	71	-0.062000
16	72	0.009000
16	73	0.023000
16	74	-0.065000
16	75	-0.064000
16	76	0.035000
16	77	-0.003000
16	78	-0.124000
16	79	-0.071000
16	80	-0.002000
16	81	-0.110000
16	82	-0.235000
16	83	-0.286000
17	1	-0.205000
17	2	-0.212000
17	3	-0.195000
17	4	-0.194000
17	5	-0.159000
17	6	-0.194000
17	7	-0.042000
17	8	-0.088000
17	9	-0.084000
17	10	0.157000
17	11	0.223000
17	12	0.229000
17	13	0.499000
17	14	0.604000
17	15	0.506000
17	16	0.660000
17	17	1.000000
17	18	0.644000
17	19	0.300000
17	20	0.274000
17	21	-0.045000
17	22	-0.060000
17	23	-0.012000
17	24	-0.065000
17	25	-0.042000
17	26	0.003000
17	27	0.051000
17	28	0.065000
17	29	0.085000
17	30	0.148000
17	31	0.268000
17	32	0.173000
17	33	0.174000
17	34	0.232000
17	35	0.243000
17	36	0.214000
17	37	0.149000
17	38	0.097000
17	39	0.022000
17	40	0.020000
17	41	-0.002000
17	42	0.003000
17	43	-0.036000
17	44	-0.147000
17	45	-0.072000
17	46	0.001000
17	47	-0.213000
17	48	-0.044000
17	49	0.066000
17	50	0.007000
17	51	-0.035000
17	52	-0.258000
17	53	-0.105000
17	54	-0.308000
17	55	-0.162000
17	56	-0.141000
17	57	-0.085000
17	58	0.013000
17	59	0.027000
17	60	0.121000
17	61	0.122000
17	62	0.090000
17	63	0.065000
17	64	0.139000
17	65	0.115000
17	66	0.208000
17	67	0.144000
17	68	-0.057000
17	69	-0.066000
17	70	-0.108000
17	71	-0.115000
17	72	-0.107000
17	73	-0.133000
17	74	-0.149000
17	75	-0.124000
17	76	-0.114000
17	77	-0.151000
17	78	-0.152000
17	79	-0.143000
17	80	-0.158000
17	81	-0.197000
17	82	-0.260000
17	83	-0.316000
18	1	-0.148000
18	2	-0.143000
18	3	-0.170000
18	4	-0.163000
18	5	-0.107000
18	6	-0.141000
18	7	-0.024000
18	8	-0.002000
18	9	0.026000
18	10	0.169000
18	11	0.207000
18	12	0.234000
18	13	0.467000
18	14	0.493000
18	15	0.372000
18	16	0.456000
18	17	0.644000
18	18	1.000000
18	19	0.674000
18	20	0.299000
18	21	0.060000
18	22	0.009000
18	23	-0.001000
18	24	-0.079000
18	25	-0.059000
18	26	-0.037000
18	27	0.013000
18	28	0.036000
18	29	0.023000
18	30	0.065000
18	31	0.191000
18	32	0.041000
18	33	0.040000
18	34	0.094000
18	35	0.072000
18	36	0.031000
18	37	-0.007000
18	38	-0.054000
18	39	-0.116000
18	40	-0.123000
18	41	-0.129000
18	42	-0.086000
18	43	-0.080000
18	44	-0.135000
18	45	-0.045000
18	46	0.012000
18	47	-0.139000
18	48	-0.034000
18	49	0.082000
18	50	-0.021000
18	51	-0.043000
18	52	-0.171000
18	53	-0.086000
18	54	-0.176000
18	55	-0.119000
18	56	-0.094000
18	57	-0.069000
18	58	-0.003000
18	59	0.027000
18	60	0.044000
18	61	0.066000
18	62	0.084000
18	63	0.077000
18	64	0.118000
18	65	0.099000
18	66	0.141000
18	67	0.097000
18	68	-0.058000
18	69	-0.063000
18	70	-0.105000
18	71	-0.093000
18	72	-0.089000
18	73	-0.112000
18	74	-0.123000
18	75	-0.116000
18	76	-0.114000
18	77	-0.144000
18	78	-0.126000
18	79	-0.121000
18	80	-0.158000
18	81	-0.151000
18	82	-0.171000
18	83	-0.219000
19	1	-0.119000
19	2	-0.079000
19	3	-0.116000
19	4	-0.115000
19	5	-0.078000
19	6	-0.074000
19	7	0.008000
19	8	-0.004000
19	9	-0.017000
19	10	0.125000
19	11	0.127000
19	12	0.108000
19	13	0.208000
19	14	0.296000
19	15	0.217000
19	16	0.180000
19	17	0.300000
19	18	0.674000
19	19	1.000000
19	20	0.475000
19	21	0.282000
19	22	0.104000
19	23	-0.012000
19	24	-0.118000
19	25	-0.103000
19	26	-0.095000
19	27	-0.097000
19	28	-0.066000
19	29	-0.086000
19	30	-0.081000
19	31	-0.020000
19	32	-0.099000
19	33	-0.123000
19	34	-0.083000
19	35	-0.086000
19	36	-0.098000
19	37	-0.123000
19	38	-0.138000
19	39	-0.146000
19	40	-0.166000
19	41	-0.157000
19	42	-0.111000
19	43	-0.034000
19	44	-0.058000
19	45	0.068000
19	46	0.130000
19	47	0.000000
19	48	0.082000
19	49	0.122000
19	50	-0.028000
19	51	-0.051000
19	52	-0.079000
19	53	-0.087000
19	54	-0.183000
19	55	-0.186000
19	56	-0.165000
19	57	-0.104000
19	58	-0.059000
19	59	-0.057000
19	60	-0.080000
19	61	0.029000
19	62	0.048000
19	63	0.059000
19	64	0.059000
19	65	0.079000
19	66	0.115000
19	67	0.136000
19	68	0.049000
19	69	0.045000
19	70	-0.045000
19	71	-0.034000
19	72	-0.042000
19	73	-0.049000
19	74	-0.047000
19	75	-0.089000
19	76	-0.107000
19	77	-0.118000
19	78	-0.107000
19	79	-0.137000
19	80	-0.157000
19	81	-0.131000
19	82	-0.120000
19	83	-0.120000
20	1	-0.117000
20	2	-0.012000
20	3	0.040000
20	4	0.048000
20	5	-0.010000
20	6	-0.087000
20	7	-0.004000
20	8	-0.125000
20	9	-0.142000
20	10	0.150000
20	11	0.075000
20	12	-0.028000
20	13	0.149000
20	14	0.269000
20	15	0.114000
20	16	0.076000
20	17	0.274000
20	18	0.299000
20	19	0.475000
20	20	1.000000
20	21	0.564000
20	22	0.337000
20	23	0.198000
20	24	0.035000
20	25	-0.056000
20	26	-0.063000
20	27	-0.045000
20	28	-0.048000
20	29	-0.111000
20	30	-0.109000
20	31	-0.060000
20	32	-0.075000
20	33	-0.076000
20	34	-0.087000
20	35	-0.055000
20	36	0.019000
20	37	-0.000000
20	38	-0.039000
20	39	-0.033000
20	40	0.009000
20	41	0.037000
20	42	0.065000
20	43	0.145000
20	44	0.012000
20	45	0.144000
20	46	0.248000
20	47	-0.044000
20	48	0.089000
20	49	0.169000
20	50	0.056000
20	51	0.026000
20	52	-0.191000
20	53	-0.093000
20	54	-0.361000
20	55	-0.250000
20	56	-0.253000
20	57	-0.175000
20	58	-0.029000
20	59	-0.081000
20	60	-0.056000
20	61	0.056000
20	62	0.037000
20	63	0.068000
20	64	0.122000
20	65	0.130000
20	66	0.213000
20	67	0.212000
20	68	0.043000
20	69	0.028000
20	70	-0.086000
20	71	-0.130000
20	72	-0.148000
20	73	-0.156000
20	74	-0.173000
20	75	-0.172000
20	76	-0.188000
20	77	-0.217000
20	78	-0.198000
20	79	-0.196000
20	80	-0.204000
20	81	-0.201000
20	82	-0.198000
20	83	-0.219000
21	1	-0.006000
21	2	0.109000
21	3	0.083000
21	4	0.183000
21	5	0.124000
21	6	0.069000
21	7	0.117000
21	8	0.047000
21	9	0.003000
21	10	0.161000
21	11	0.082000
21	12	-0.047000
21	13	-0.028000
21	14	0.089000
21	15	0.003000
21	16	-0.146000
21	17	-0.045000
21	18	0.060000
21	19	0.282000
21	20	0.564000
21	21	1.000000
21	22	0.515000
21	23	0.226000
21	24	0.027000
21	25	-0.118000
21	26	-0.128000
21	27	-0.113000
21	28	-0.169000
21	29	-0.243000
21	30	-0.250000
21	31	-0.247000
21	32	-0.237000
21	33	-0.237000
21	34	-0.277000
21	35	-0.279000
21	36	-0.197000
21	37	-0.181000
21	38	-0.220000
21	39	-0.197000
21	40	-0.151000
21	41	-0.104000
21	42	-0.055000
21	43	0.047000
21	44	0.044000
21	45	0.148000
21	46	0.202000
21	47	0.142000
21	48	0.168000
21	49	0.190000
21	50	0.060000
21	51	0.017000
21	52	-0.059000
21	53	-0.138000
21	54	-0.160000
21	55	-0.225000
21	56	-0.197000
21	57	-0.103000
21	58	-0.024000
21	59	-0.107000
21	60	-0.170000
21	61	-0.024000
21	62	0.014000
21	63	0.084000
21	64	0.023000
21	65	0.107000
21	66	0.146000
21	67	0.214000
21	68	0.157000
21	69	0.098000
21	70	-0.061000
21	71	-0.101000
21	72	-0.144000
21	73	-0.113000
21	74	-0.091000
21	75	-0.139000
21	76	-0.170000
21	77	-0.139000
21	78	-0.106000
21	79	-0.127000
21	80	-0.119000
21	81	-0.042000
21	82	0.001000
21	83	-0.001000
22	1	0.071000
22	2	0.364000
22	3	0.430000
22	4	0.359000
22	5	0.162000
22	6	0.008000
22	7	-0.136000
22	8	-0.190000
22	9	-0.115000
22	10	-0.015000
22	11	-0.164000
22	12	-0.219000
22	13	-0.049000
22	14	-0.090000
22	15	-0.235000
22	16	-0.159000
22	17	-0.060000
22	18	0.009000
22	19	0.104000
22	20	0.337000
22	21	0.515000
22	22	1.000000
22	23	0.608000
22	24	0.347000
22	25	0.164000
22	26	0.082000
22	27	0.109000
22	28	0.144000
22	29	0.021000
22	30	-0.054000
22	31	-0.080000
22	32	-0.070000
22	33	-0.085000
22	34	-0.203000
22	35	-0.212000
22	36	-0.109000
22	37	-0.131000
22	38	-0.212000
22	39	-0.194000
22	40	-0.114000
22	41	-0.016000
22	42	0.067000
22	43	0.144000
22	44	0.084000
22	45	0.117000
22	46	0.164000
22	47	0.095000
22	48	0.056000
22	49	0.205000
22	50	0.135000
22	51	0.157000
22	52	0.078000
22	53	0.159000
22	54	0.022000
22	55	0.011000
22	56	-0.151000
22	57	-0.210000
22	58	-0.001000
22	59	-0.061000
22	60	-0.185000
22	61	-0.021000
22	62	0.045000
22	63	0.149000
22	64	0.177000
22	65	0.095000
22	66	0.118000
22	67	0.076000
22	68	-0.030000
22	69	-0.100000
22	70	-0.227000
22	71	-0.257000
22	72	-0.256000
22	73	-0.281000
22	74	-0.347000
22	75	-0.284000
22	76	-0.259000
22	77	-0.336000
22	78	-0.283000
22	79	-0.129000
22	80	-0.141000
22	81	-0.124000
22	82	0.023000
22	83	0.034000
23	1	0.216000
23	2	0.458000
23	3	0.485000
23	4	0.312000
23	5	0.087000
23	6	-0.164000
23	7	-0.292000
23	8	-0.317000
23	9	-0.187000
23	10	-0.154000
23	11	-0.314000
23	12	-0.244000
23	13	-0.011000
23	14	-0.191000
23	15	-0.277000
23	16	-0.060000
23	17	-0.012000
23	18	-0.001000
23	19	-0.012000
23	20	0.198000
23	21	0.226000
23	22	0.608000
23	23	1.000000
23	24	0.752000
23	25	0.460000
23	26	0.337000
23	27	0.415000
23	28	0.419000
23	29	0.253000
23	30	0.151000
23	31	0.095000
23	32	0.080000
23	33	0.059000
23	34	-0.066000
23	35	-0.082000
23	36	-0.039000
23	37	-0.068000
23	38	-0.101000
23	39	-0.107000
23	40	-0.052000
23	41	-0.001000
23	42	0.044000
23	43	0.134000
23	44	0.107000
23	45	0.082000
23	46	0.059000
23	47	-0.062000
23	48	-0.151000
23	49	-0.000000
23	50	0.005000
23	51	0.119000
23	52	0.004000
23	53	0.213000
23	54	0.096000
23	55	0.140000
23	56	-0.002000
23	57	-0.208000
23	58	0.030000
23	59	0.059000
23	60	-0.087000
23	61	-0.053000
23	62	0.066000
23	63	0.105000
23	64	0.175000
23	65	0.007000
23	66	-0.013000
23	67	-0.122000
23	68	-0.249000
23	69	-0.223000
23	70	-0.191000
23	71	-0.221000
23	72	-0.206000
23	73	-0.262000
23	74	-0.355000
23	75	-0.236000
23	76	-0.213000
23	77	-0.352000
23	78	-0.291000
23	79	-0.112000
23	80	-0.188000
23	81	-0.205000
23	82	-0.032000
23	83	-0.081000
24	1	0.289000
24	2	0.443000
24	3	0.469000
24	4	0.205000
24	5	0.015000
24	6	-0.237000
24	7	-0.340000
24	8	-0.325000
24	9	-0.176000
24	10	-0.203000
24	11	-0.345000
24	12	-0.243000
24	13	-0.046000
24	14	-0.247000
24	15	-0.301000
24	16	-0.072000
24	17	-0.065000
24	18	-0.079000
24	19	-0.118000
24	20	0.035000
24	21	0.027000
24	22	0.347000
24	23	0.752000
24	24	1.000000
24	25	0.761000
24	26	0.580000
24	27	0.575000
24	28	0.550000
24	29	0.443000
24	30	0.311000
24	31	0.186000
24	32	0.179000
24	33	0.136000
24	34	0.003000
24	35	-0.027000
24	36	-0.006000
24	37	-0.023000
24	38	-0.020000
24	39	-0.032000
24	40	0.014000
24	41	0.021000
24	42	0.016000
24	43	0.077000
24	44	0.066000
24	45	0.032000
24	46	-0.017000
24	47	-0.102000
24	48	-0.214000
24	49	-0.098000
24	50	-0.055000
24	51	0.084000
24	52	0.014000
24	53	0.214000
24	54	0.143000
24	55	0.201000
24	56	0.096000
24	57	-0.126000
24	58	0.075000
24	59	0.136000
24	60	-0.018000
24	61	-0.071000
24	62	0.056000
24	63	0.094000
24	64	0.145000
24	65	-0.058000
24	66	-0.083000
24	67	-0.215000
24	68	-0.309000
24	69	-0.281000
24	70	-0.174000
24	71	-0.180000
24	72	-0.180000
24	73	-0.203000
24	74	-0.276000
24	75	-0.215000
24	76	-0.202000
24	77	-0.295000
24	78	-0.280000
24	79	-0.164000
24	80	-0.213000
24	81	-0.217000
24	82	-0.079000
24	83	-0.133000
25	1	0.180000
25	2	0.320000
25	3	0.395000
25	4	0.146000
25	5	-0.006000
25	6	-0.210000
25	7	-0.295000
25	8	-0.266000
[truncated: 4,889 more rows]
