# Supplementary material for: Probing Difference in Binding Modes of Inhibitors to MDMX by Molecular Dynamics Simulations and Different Free Energy Methods
Source: PLoS One. 2015 Oct 29;10(10):e0141409. doi: 10.1371/journal.pone.0141409 (PMC4625964; doi:10.1371/journal.pone.0141409)
Supplement: S4 Fig — (DAT) [file pone.0141409.s004.dat]

	ww8	3eqy	3jzo	wk23
1	16.52001	6.40576	11.35011	13.09482
2	7.55389	2.72354	5.31598	6.06425
3	5.31243	2.43888	3.43863	4.38836
4	4.09104	2.34518	2.35562	3.78515
5	3.10341	1.85838	2.0593	2.56029
6	2.54242	1.32855	1.60893	2.24649
7	2.02457	1.1996	1.55631	1.84119
8	1.71506	1.08331	1.35671	1.40756
9	1.44575	0.94859	1.17399	1.30702
10	1.30015	0.89628	1.00259	1.2045
11	1.1819	0.74273	0.90011	0.98525
12	1.01156	0.72124	0.84896	0.96232
13	0.96575	0.68203	0.8144	0.82923
14	0.84729	0.68095	0.73165	0.79426
15	0.80749	0.59396	0.65659	0.69199
16	0.79018	0.52598	0.62704	0.66938
17	0.68523	0.50715	0.59103	0.62604
18	0.63853	0.4687	0.55003	0.55545
19	0.59098	0.44956	0.48748	0.53338
20	0.51305	0.4106	0.45771	0.5114
21	0.49322	0.38232	0.42842	0.46183
22	0.46624	0.36609	0.39679	0.44637
23	0.41978	0.34322	0.37789	0.41505
24	0.40628	0.3391	0.34566	0.39469
25	0.37574	0.31883	0.33388	0.38102
26	0.3711	0.30148	0.3069	0.35521
27	0.34265	0.27083	0.29534	0.33993
28	0.31557	0.26521	0.26591	0.33358
29	0.31423	0.25258	0.24804	0.31864
30	0.28399	0.23054	0.23481	0.28867
31	0.27315	0.22165	0.23394	0.27262
32	0.2592	0.21403	0.22979	0.26443
33	0.24365	0.20789	0.21663	0.24358
34	0.23216	0.19886	0.20647	0.24174
35	0.22044	0.18217	0.20061	0.23008
36	0.21128	0.18191	0.18858	0.2171
37	0.20275	0.17781	0.17816	0.20598
38	0.1926	0.16605	0.17757	0.19642
39	0.18168	0.15615	0.16276	0.18708
40	0.17436	0.1521	0.15892	0.17911
