# Supplementary material for: Probing Difference in Binding Modes of Inhibitors to MDMX by Molecular Dynamics Simulations and Different Free Energy Methods
Source: PLoS One. 2015 Oct 29;10(10):e0141409. doi: 10.1371/journal.pone.0141409 (PMC4625964; doi:10.1371/journal.pone.0141409)
Supplement: S5 Fig — (ZIP) [file pone.0141409.s005.zip]

Archive with 5 entries (4 files):
- inhibitor-residue/
- inhibitor-residue/3eqy-decomp.dat
- inhibitor-residue/3jzo-decomp.dat
- inhibitor-residue/wk23-decomp.dat
- inhibitor-residue/ww8-decomp.dat
