# Supplementary material for: Probing Difference in Binding Modes of Inhibitors to MDMX by Molecular Dynamics Simulations and Different Free Energy Methods
Source: PLoS One. 2015 Oct 29;10(10):e0141409. doi: 10.1371/journal.pone.0141409 (PMC4625964; doi:10.1371/journal.pone.0141409)
Supplement: S5 Fig — (ZIP) [file pone.0141409.s005.zip › inhibitor-residue/3eqy-decomp.dat]

Residue	TPBTOT
25	-0.27
26	0.01
27	-0.03
28	-0.08
29	0.01
30	-0.14
31	-0.01
32	-0.01
33	-0.03
34	-0.01
35	-0.08
36	-0.01
37	-0.02
38	0
39	0.01
40	0.01
41	0
42	0
43	-0.01
44	-0.01
45	0.06
46	0
47	0
48	-0.13
49	-1.31
50	-0.86
51	-0.04
52	-0.24
53	-4.83
54	-0.77
55	-0.09
56	-0.86
57	-1.23
58	-0.18
59	-0.07
60	-1.4
61	-1.86
62	-0.04
63	-0.14
64	-0.11
65	-0.2
66	-2.51
67	0.09
68	-0.04
69	-0.06
70	-0.11
71	0.27
72	-1.64
73	0.03
74	-0.53
75	-0.01
76	-0.03
77	0
78	0
79	0.08
80	-0.01
81	-0.06
82	0
83	0.09
84	0.01
85	-0.02
86	0
87	-0.17
88	-0.01
89	-0.01
90	-0.3
91	-0.11
92	-2.8
93	-0.74
94	0.09
95	-1.03
96	-0.1
97	-0.08
98	-1.34
99	-4.44
100	0.03
101	-0.02
102	-0.72
103	-1.94
104	-0.13
105	0.04
106	-0.16
107	0.22
