# Supplementary material for: Probing Difference in Binding Modes of Inhibitors to MDMX by Molecular Dynamics Simulations and Different Free Energy Methods
Source: PLoS One. 2015 Oct 29;10(10):e0141409. doi: 10.1371/journal.pone.0141409 (PMC4625964; doi:10.1371/journal.pone.0141409)
Supplement: S5 Fig — (ZIP) [file pone.0141409.s005.zip › inhibitor-residue/3jzo-decomp.dat]

Residue	TPBTOT
25	-0.25
26	-0.01
27	-0.01
28	-0.13
29	-0.01
30	-0.12
31	0
32	0
33	-0.02
34	0
35	-0.11
36	-0.01
37	-0.02
38	0
39	0
40	0
41	0
42	-0.01
43	-0.01
44	-0.01
45	0.11
46	0
47	-0.03
48	-0.05
49	-0.22
50	-4.8
51	0.1
52	-0.23
53	-3.35
54	-1.24
55	-0.15
56	-0.83
57	-1.26
58	-0.23
59	-0.12
60	-1.8
61	-1.81
62	-0.07
63	-0.2
64	-0.11
65	-0.15
66	-2.22
67	0.19
68	-0.11
69	-0.08
70	0.24
71	-0.75
72	-1.12
73	0.33
74	-0.61
75	-0.02
76	-0.03
77	-0.01
78	-0.01
79	0.13
80	-0.01
81	-0.08
82	-0.01
83	0.12
84	0
85	-0.03
86	0
87	-0.19
88	0.01
89	-0.03
90	-0.39
91	0.08
92	-2.98
93	-0.75
94	0.19
95	-1.2
96	-0.06
97	-0.07
98	-1.08
99	-0.46
100	0.18
101	-0.04
102	-0.09
103	-0.24
104	-0.16
105	-0.02
106	-0.02
107	0.15
