# Supplementary material for: Probing Difference in Binding Modes of Inhibitors to MDMX by Molecular Dynamics Simulations and Different Free Energy Methods
Source: PLoS One. 2015 Oct 29;10(10):e0141409. doi: 10.1371/journal.pone.0141409 (PMC4625964; doi:10.1371/journal.pone.0141409)
Supplement: S5 Fig — (ZIP) [file pone.0141409.s005.zip › inhibitor-residue/wk23-decomp.dat]

Residue	TPBTOT
25	-0.16
26	-0.02
27	0
28	-0.17
29	-0.05
30	-0.15
31	0.01
32	0.02
33	-0.01
34	0.01
35	-0.19
36	-0.05
37	-0.04
38	0
39	-0.03
40	-0.05
41	-0.01
42	-0.03
43	-0.01
44	0.01
45	0.17
46	-0.01
47	-0.03
48	0.1
49	0.14
50	-0.18
51	0.4
52	-0.06
53	-1.79
54	-1.34
55	-0.2
56	-1.55
57	-2.2
58	-0.58
59	-0.09
60	-0.83
61	-1.06
62	-0.02
63	-0.19
64	-0.01
65	0
66	-1.12
67	0.24
68	-0.06
69	-0.01
70	0.13
71	0.29
72	-0.06
73	0.02
74	-0.19
75	-0.01
76	0
77	0
78	-0.01
79	0.2
80	0
81	-0.03
82	0
83	0.15
84	-0.04
85	-0.05
86	-0.01
87	-0.21
88	0.01
89	-0.02
90	-0.09
91	-0.01
92	-1.51
93	-0.4
94	0.3
95	-1.03
96	0.05
97	-0.07
98	-1.58
99	-0.53
100	0.29
101	-0.23
102	-0.57
103	-0.41
104	-0.25
105	-0.08
106	-0.03
107	0.16
