# Supplementary material for: Probing Difference in Binding Modes of Inhibitors to MDMX by Molecular Dynamics Simulations and Different Free Energy Methods
Source: PLoS One. 2015 Oct 29;10(10):e0141409. doi: 10.1371/journal.pone.0141409 (PMC4625964; doi:10.1371/journal.pone.0141409)
Supplement: S5 Fig — (ZIP) [file pone.0141409.s005.zip › inhibitor-residue/ww8-decomp.dat]

Residue	TPBTOT
25	-0.16
26	-0.02
27	-0.01
28	-0.14
29	-0.04
30	-0.12
31	0.01
32	0.01
33	0
34	0.01
35	-0.13
36	-0.03
37	-0.04
38	0
39	-0.02
40	-0.04
41	-0.01
42	-0.02
43	-0.01
44	0
45	0.13
46	-0.01
47	-0.04
48	0.12
49	-0.09
50	-1.37
51	0.36
52	-0.19
53	-3.18
54	-1.46
55	-0.2
56	-0.81
57	-1.33
58	-0.55
59	-0.1
60	-0.86
61	-0.86
62	-0.03
63	-0.15
64	0
65	-0.02
66	-0.56
67	0.19
68	-0.01
69	-0.01
70	0.17
71	0.37
72	-0.02
73	0.07
74	-0.22
75	-0.01
76	-0.01
77	0
78	0
79	0.14
80	0
81	-0.02
82	0
83	0.11
84	-0.02
85	-0.03
86	0
87	-0.18
88	0.01
89	-0.02
90	-0.1
91	0.03
92	-0.83
93	-0.45
94	0.18
95	-2.31
96	-0.08
97	-0.09
98	-0.77
99	-0.74
100	0.23
101	-0.1
102	-0.24
103	-0.37
104	-0.19
105	-0.05
106	-0.02
107	0.13
