# Supplementary material for: Probing Difference in Binding Modes of Inhibitors to MDMX by Molecular Dynamics Simulations and Different Free Energy Methods
Source: PLoS One. 2015 Oct 29;10(10):e0141409. doi: 10.1371/journal.pone.0141409 (PMC4625964; doi:10.1371/journal.pone.0141409)
Supplement: S1 Table — (ZIP) [file pone.0141409.s006.zip]

Archive with 5 entries (4 files):
- binding/
- binding/3eqy-bind.dat
- binding/3jzo-bind.dat
- binding/k23-bind.dat
- binding/ww8-bind.dat
