# Supplementary material for: Probing Difference in Binding Modes of Inhibitors to MDMX by Molecular Dynamics Simulations and Different Free Energy Methods
Source: PLoS One. 2015 Oct 29;10(10):e0141409. doi: 10.1371/journal.pone.0141409 (PMC4625964; doi:10.1371/journal.pone.0141409)
Supplement: S1 Table — (ZIP) [file pone.0141409.s006.zip › binding/3eqy-bind.dat]

Energies in kcal/mol:

               Average  StdErr   Stdev
     Inter vdW  -64.99    0.20    2.08
 Inter Coulomb  -61.11    0.52    7.48
Reaction Field   63.13    0.49    6.73
        Cavity  -11.67    0.03    0.58
      Constant   -2.89    0.00    0.00
               -----------------------
       Delta G  -10.71    0.02    0.47

Coefficients used:

alpha= 0.104758
gamma= 0.012894
const= -2.89

Delta_G = alpha * (vdw + Coul + RF + Cav) + constant
Cav = gamma * Delta_SA
