# Supplementary material for: Probing Difference in Binding Modes of Inhibitors to MDMX by Molecular Dynamics Simulations and Different Free Energy Methods
Source: PLoS One. 2015 Oct 29;10(10):e0141409. doi: 10.1371/journal.pone.0141409 (PMC4625964; doi:10.1371/journal.pone.0141409)
Supplement: S1 Table — (ZIP) [file pone.0141409.s006.zip › binding/3jzo-bind.dat]

Energies in kcal/mol:

               Average  StdErr   Stdev
     Inter vdW  -58.54    0.44    2.41
 Inter Coulomb  -66.67    0.93    9.82
Reaction Field   68.98    0.89    7.53
        Cavity  -10.84    0.07    0.61
      Constant   -2.89    0.00    0.00
               -----------------------
       Delta G   -9.92    0.05    1.07

Coefficients used:

alpha= 0.104758
gamma= 0.012894
const= -2.89

Delta_G = alpha * (vdw + Coul + RF + Cav) + constant
Cav = gamma * Delta_SA
